# Supplementary material for: Lyophilized Extracellular Vesicles from Adipose-Derived Stem Cells Increase Muscle Reperfusion but Degrade Muscle Structural Proteins in a Mouse Model of Hindlimb Ischemia-Reperfusion Injury
Source: Cells. 2023 Feb 9;12(4):557. doi: 10.3390/cells12040557 (PMC9953864; doi:10.3390/cells12040557)
Supplement: Supplementary file 1 [file cells-12-00557-s001.zip › Supp Table S2CONTvTRT.xlsx]

## Sheet: merged results limma final
Accession	Description	gn	logFC	FC	PValue	FDR	F21C	F22C	F26C	F27C	F28C	M11C	M12C	M17C	M18C	F23T	F24T	F29T	F30T	M14T	M19T	M20T
P10107	Annexin A1 OS=Mus musculus OX=10090 GN=Anxa1 PE=1 SV=2 - [ANXA1_MOUSE]	Anxa1	2.64089	6.23715	0.00111937	0.0215643	10	13	2	0	0	0	0	1	4	4	3	21	22	20	35	33
P11276	Fibronectin OS=Mus musculus OX=10090 GN=Fn1 PE=1 SV=4 - [FINC_MOUSE]	Fn1	2.32957	5.02657	0.00203967	0.0278974	26	10	3	1	0	0	2	6	5	10	6	26	14	47	23	40
O08692	Neutrophilic granule protein OS=Mus musculus OX=10090 GN=Ngp PE=1 SV=1 - [NGP_MOUSE]	Ngp	2.30114	4.92847	0.000104508	0.00939493	3	5	2	0	1	0	0	2	3	3	5	13	14	9	21	20
P13020	Gelsolin OS=Mus musculus OX=10090 GN=Gsn PE=1 SV=3 - [GELS_MOUSE]	Gsn	2.23753	4.71588	0.00323845	0.0312069	46	37	2	1	1	7	3	16	12	13	36	42	36	48	46	62
Q61838	Pregnancy zone protein OS=Mus musculus OX=10090 GN=Pzp PE=1 SV=3 - [PZP_MOUSE]	Pzp	2.21277	4.63564	0.00593948	0.0396874	27	23	5	2	1	1	1	3	21	12	9	65	42	8	62	53
Q8VCM7	Fibrinogen gamma chain OS=Mus musculus OX=10090 GN=Fgg PE=1 SV=1 - [FIBG_MOUSE]	Fgg	2.03865	4.1086	1.38632e-05	0.005878	16	22	12	4	6	4	6	16	12	42	41	34	23	70	48	47
Q06890	Clusterin OS=Mus musculus OX=10090 GN=Clu PE=1 SV=1 - [CLUS_MOUSE]	Clu	1.82922	3.55345	0.00472846	0.0363476	4	15	0	0	0	3	7	5	6	5	11	9	13	18	17	16
P20918	Plasminogen OS=Mus musculus OX=10090 GN=Plg PE=1 SV=3 - [PLMN_MOUSE]	Plg	1.82552	3.54435	0.00372089	0.0321971	18	18	1	4	1	2	3	12	16	8	27	15	22	41	25	31
Q61646	Haptoglobin OS=Mus musculus OX=10090 GN=Hp PE=1 SV=1 - [HPT_MOUSE]	Hp	1.82202	3.53575	0.00244935	0.0292305	8	12	6	1	4	0	5	4	16	9	8	24	22	20	38	22
Q60590	Alpha-1-acid glycoprotein 1 OS=Mus musculus OX=10090 GN=Orm1 PE=1 SV=1 - [A1AG1_MOUSE]	Orm1	1.73193	3.32172	0.00115921	0.0215643	2	8	3	1	0	1	4	3	7	3	7	16	11	18	18	10
Q61147	Ceruloplasmin OS=Mus musculus OX=10090 GN=Cp PE=1 SV=2 - [CERU_MOUSE]	Cp	1.59359	3.01799	0.000294771	0.0127943	5	3	6	4	1	3	5	3	10	5	8	17	14	22	28	16
Q8K0E8	Fibrinogen beta chain OS=Mus musculus OX=10090 GN=Fgb PE=1 SV=1 - [FIBB_MOUSE]	Fgb	1.58325	2.99644	0.000101184	0.00939493	47	53	31	17	9	18	37	39	40	78	81	75	64	113	103	114
P31725	Protein S100-A9 OS=Mus musculus OX=10090 GN=S100a9 PE=1 SV=3 - [S10A9_MOUSE]	S100a9	1.56264	2.95394	0.00782007	0.0442094	6	8	3	0	1	0	1	5	5	2	5	10	11	8	18	16
A6X935	Inter alpha-trypsin inhibitor, heavy chain 4 OS=Mus musculus OX=10090 GN=Itih4 PE=1 SV=2 - [ITIH4_MOUSE]	Itih4	1.52643	2.88071	0.0047741	0.0363476	47	40	27	8	4	7	7	9	24	23	32	58	26	69	47	67
E9PV24	Fibrinogen alpha chain OS=Mus musculus OX=10090 GN=Fga PE=1 SV=1 - [FIBA_MOUSE]	Fga	1.45777	2.74683	0.000146934	0.00939493	35	49	25	17	8	22	15	18	39	56	43	72	61	63	85	72
Q9JJ59	ABC-type oligopeptide transporter ABCB9 OS=Mus musculus OX=10090 GN=Abcb9 PE=2 SV=1 - [ABCB9_MOUSE]	Abcb9	1.40155	2.64184	0.000155105	0.00939493	3	3	2	1	1	3	2	3	0	7	8	4	5	5	6	11
Q61247	Alpha-2-antiplasmin OS=Mus musculus OX=10090 GN=Serpinf2 PE=1 SV=1 - [A2AP_MOUSE]	Serpinf2	1.38362	2.60922	0.000301752	0.0127943	3	4	2	1	1	2	2	0	4	3	6	9	8	6	7	7
P12246	Serum amyloid P-component OS=Mus musculus OX=10090 GN=Apcs PE=1 SV=2 - [SAMP_MOUSE]	Apcs	1.34923	2.54775	0.00241231	0.0292305	2	4	0	1	0	1	1	4	4	5	4	6	6	7	9	2
P32261	Antithrombin-III OS=Mus musculus OX=10090 GN=Serpinc1 PE=1 SV=1 - [ANT3_MOUSE]	Serpinc1	1.31532	2.48857	0.00566929	0.0394062	4	4	0	2	0	1	2	3	7	3	4	7	7	5	11	10
P01027	Complement C3 OS=Mus musculus OX=10090 GN=C3 PE=1 SV=3 - [CO3_MOUSE]	C3	1.24977	2.37804	7.56485e-05	0.00939493	46	44	35	24	23	19	29	24	52	51	65	90	63	62	123	96
Q91WP6	Serine protease inhibitor A3N OS=Mus musculus OX=10090 GN=Serpina3n PE=1 SV=1 - [SPA3N_MOUSE]	Serpina3n	1.1721	2.2534	0.00100272	0.0215643	17	17	13	10	7	9	8	17	21	13	19	37	34	24	50	48
P02089	Hemoglobin subunit beta-2 OS=Mus musculus OX=10090 GN=Hbb-b2 PE=1 SV=2 - [HBB2_MOUSE]	Hbb-b2	1.16543	2.24301	0.00623904	0.0406977	68	176	44	44	90	65	50	46	59	69	92	264	154	68	259	298
Q91X72	Hemopexin OS=Mus musculus OX=10090 GN=Hpx PE=1 SV=2 - [HEMO_MOUSE]	Hpx	1.1198	2.17317	0.000140707	0.00939493	53	74	46	41	32	35	68	49	65	63	74	146	124	115	158	118
P02088	Hemoglobin subunit beta-1 OS=Mus musculus OX=10090 GN=Hbb-b1 PE=1 SV=2 - [HBB1_MOUSE]	Hbb-b1	1.04795	2.06759	0.00738217	0.0428773	116	249	106	78	173	103	77	78	110	135	172	373	244	94	392	478
P61982	14-3-3 protein gamma OS=Mus musculus OX=10090 GN=Ywhag PE=1 SV=2 - [1433G_MOUSE]	Ywhag	-0.518325	0.698182	0.00691237	0.0413786	24	22	26	28	24	35	23	32	23	26	19	12	22	21	14	15
P62631	Elongation factor 1-alpha 2 OS=Mus musculus OX=10090 GN=Eef1a2 PE=1 SV=1 - [EF1A2_MOUSE]	Eef1a2	-0.519463	0.697632	0.00686972	0.0413786	38	38	37	36	28	33	33	28	40	31	30	19	29	27	21	14
P13412	Troponin I, fast skeletal muscle OS=Mus musculus OX=10090 GN=Tnni2 PE=2 SV=2 - [TNNI2_MOUSE]	Tnni2	-0.520567	0.697098	0.00599056	0.0396874	176	187	254	280	236	256	298	231	238	201	215	143	165	185	105	165
P07310	Creatine kinase M-type OS=Mus musculus OX=10090 GN=Ckm PE=1 SV=1 - [KCRM_MOUSE]	Ckm	-0.525057	0.694931	0.00365349	0.0321971	1117	1097	1294	1313	1186	1063	1081	1188	1218	976	1009	576	1100	878	569	751
Q9CQV8	14-3-3 protein beta/alpha OS=Mus musculus OX=10090 GN=Ywhab PE=1 SV=3 - [1433B_MOUSE]	Ywhab	-0.536041	0.689661	0.00756088	0.0433218	16	13	15	14	11	18	9	17	13	12	8	6	12	12	8	8
P17182	Alpha-enolase OS=Mus musculus OX=10090 GN=Eno1 PE=1 SV=3 - [ENOA_MOUSE]	Eno1	-0.538407	0.688531	0.000769465	0.0215643	116	137	130	159	136	149	146	142	142	98	94	71	118	120	86	91
Q8CI94	Glycogen phosphorylase, brain form OS=Mus musculus OX=10090 GN=Pygb PE=1 SV=3 - [PYGB_MOUSE]	Pygb	-0.543796	0.685964	0.00594402	0.0396874	102	121	122	108	120	98	80	114	112	94	80	43	102	78	58	78
P05064	Fructose-bisphosphate aldolase A OS=Mus musculus OX=10090 GN=Aldoa PE=1 SV=2 - [ALDOA_MOUSE]	Aldoa	-0.562329	0.677208	0.00319802	0.0312069	491	470	511	509	480	455	429	479	471	408	402	220	441	374	222	274
P09411	Phosphoglycerate kinase 1 OS=Mus musculus OX=10090 GN=Pgk1 PE=1 SV=4 - [PGK1_MOUSE]	Pgk1	-0.567661	0.67471	0.00482187	0.0363476	122	124	89	110	110	138	127	103	129	92	91	44	109	89	76	64
O88990	Alpha-actinin-3 OS=Mus musculus OX=10090 GN=Actn3 PE=2 SV=1 - [ACTN3_MOUSE]	Actn3	-0.599327	0.660062	0.00856849	0.0471824	387	424	402	444	483	493	456	462	455	343	399	135	403	345	219	326
P52480	Pyruvate kinase PKM OS=Mus musculus OX=10090 GN=Pkm PE=1 SV=4 - [KPYM_MOUSE]	Pkm	-0.641263	0.641151	0.00135967	0.0221732	218	238	209	240	231	194	197	227	228	168	157	78	201	157	121	137
P17183	Gamma-enolase OS=Mus musculus OX=10090 GN=Eno2 PE=1 SV=2 - [ENOG_MOUSE]	Eno2	-0.683743	0.622548	0.000350118	0.0134954	83	88	94	110	97	104	106	99	98	62	64	38	80	80	52	57
Q7TSH2	Phosphorylase b kinase regulatory subunit beta OS=Mus musculus OX=10090 GN=Phkb PE=1 SV=1 - [KPBB_MOUSE]	Phkb	-0.699489	0.61579	0.00201972	0.0278974	11	11	6	10	9	7	8	12	9	3	5	5	7	5	9	4
P28650	Adenylosuccinate synthetase isozyme 1 OS=Mus musculus OX=10090 GN=Adss1 PE=1 SV=2 - [PURA1_MOUSE]	Adss1	-0.725544	0.604769	0.00723132	0.0425845	31	32	26	27	23	25	24	20	21	20	28	8	20	19	8	11
P21550	Beta-enolase OS=Mus musculus OX=10090 GN=Eno3 PE=1 SV=3 - [ENOB_MOUSE]	Eno3	-0.726415	0.604404	0.000792692	0.0215643	305	343	278	356	325	331	326	327	356	249	258	113	268	236	149	168
P47857	ATP-dependent 6-phosphofructokinase, muscle type OS=Mus musculus OX=10090 GN=Pfkm PE=1 SV=3 - [PFKAM_MOUSE]	Pfkm	-0.727083	0.604124	0.000631022	0.020581	105	173	95	126	129	120	102	122	114	54	97	87	99	54	61	64
P32848	Parvalbumin alpha OS=Mus musculus OX=10090 GN=Pvalb PE=1 SV=3 - [PRVA_MOUSE]	Pvalb	-0.735787	0.60049	0.00124894	0.0218994	50	44	38	45	54	43	37	36	60	34	28	15	42	22	29	23
O70250	Phosphoglycerate mutase 2 OS=Mus musculus OX=10090 GN=Pgam2 PE=1 SV=3 - [PGAM2_MOUSE]	Pgam2	-0.766423	0.587873	0.00366719	0.0321971	77	64	65	76	66	95	73	48	70	50	58	19	67	46	30	34
P28652	Calcium/calmodulin-dependent protein kinase type II subunit beta OS=Mus musculus OX=10090 GN=Camk2b PE=1 SV=2 - [KCC2B_MOUSE]	Camk2b	-0.790945	0.577966	0.00116976	0.0215643	4	5	5	4	6	6	5	3	3	1	3	3	3	2	1	3
Q923T9	Calcium/calmodulin-dependent protein kinase type II subunit gamma OS=Mus musculus OX=10090 GN=Camk2g PE=1 SV=1 - [KCC2G_MOUSE]	Camk2g	-0.790945	0.577966	0.00116976	0.0215643	5	5	5	4	6	6	4	3	3	1	3	3	3	2	1	3
Q8R0W0	Epiplakin OS=Mus musculus OX=10090 GN=Eppk1 PE=1 SV=2 - [EPIPL_MOUSE]	Eppk1	-0.823378	0.565117	0.00536064	0.0385239	8	7	6	8	3	4	5	5	4	4	4	1	2	4	1	4
Q6EJB6	U3 small nucleolar RNA-associated protein 14 homolog B OS=Mus musculus OX=10090 GN=Utp14b PE=1 SV=2 - [UT14B_MOUSE]	Utp14b	-0.8781	0.544084	0.0047515	0.0363476	2	3	3	3	2	2	5	3	3	2	2	0	2	2	0	1
P06745	Glucose-6-phosphate isomerase OS=Mus musculus OX=10090 GN=Gpi PE=1 SV=4 - [G6PI_MOUSE]	Gpi	-0.880214	0.543287	0.00171169	0.0255659	69	85	51	63	68	68	77	93	53	38	60	18	48	54	22	38
Q01768	Nucleoside diphosphate kinase B OS=Mus musculus OX=10090 GN=Nme2 PE=1 SV=1 - [NDKB_MOUSE]	Nme2	-0.886125	0.541065	0.00692897	0.0413786	30	24	17	35	37	27	34	27	26	21	25	4	21	18	11	15
Q9Z1E4	Glycogen [starch] synthase, muscle OS=Mus musculus OX=10090 GN=Gys1 PE=1 SV=2 - [GYS1_MOUSE]	Gys1	-0.891558	0.539032	0.00239948	0.0292305	20	31	14	24	18	16	15	18	19	16	18	6	14	8	5	8
Q1XH17	Tripartite motif-containing protein 72 OS=Mus musculus OX=10090 GN=Trim72 PE=1 SV=1 - [TRI72_MOUSE]	Trim72	-0.909859	0.532237	0.00304543	0.0312069	17	12	15	20	15	11	10	12	11	11	10	3	9	11	3	5
P13707	Glycerol-3-phosphate dehydrogenase [NAD(+)], cytoplasmic OS=Mus musculus OX=10090 GN=Gpd1 PE=1 SV=3 - [GPDA_MOUSE]	Gpd1	-0.918949	0.528894	0.00170515	0.0255659	26	29	25	38	37	31	34	38	32	20	27	6	24	23	14	12
Q9JKS4	LIM domain-binding protein 3 OS=Mus musculus OX=10090 GN=Ldb3 PE=1 SV=1 - [LDB3_MOUSE]	Ldb3	-0.938185	0.521889	0.00640101	0.0411216	86	91	92	87	87	67	55	68	85	50	52	11	71	58	27	55
Q9JI91	Alpha-actinin-2 OS=Mus musculus OX=10090 GN=Actn2 PE=1 SV=2 - [ACTN2_MOUSE]	Actn2	-0.93843	0.5218	0.00684459	0.0413786	321	259	407	373	282	312	220	228	202	311	233	50	141	206	101	136
P58252	Elongation factor 2 OS=Mus musculus OX=10090 GN=Eef2 PE=1 SV=2 - [EF2_MOUSE]	Eef2	-0.963995	0.512635	0.00656384	0.0413786	26	20	15	25	18	17	15	27	12	9	16	3	6	25	8	9
P05063	Fructose-bisphosphate aldolase C OS=Mus musculus OX=10090 GN=Aldoc PE=1 SV=4 - [ALDOC_MOUSE]	Aldoc	-1.02801	0.490386	0.00468434	0.0363476	14	15	14	9	15	10	9	16	10	6	6	1	16	7	6	4
P11531	Dystrophin OS=Mus musculus OX=10090 GN=Dmd PE=1 SV=3 - [DMD_MOUSE]	Dmd	-1.0386	0.4868	0.00258684	0.0293648	4	3	4	5	3	3	3	2	1	0	1	1	3	2	1	0
P70349	Histidine triad nucleotide-binding protein 1 OS=Mus musculus OX=10090 GN=Hint1 PE=1 SV=3 - [HINT1_MOUSE]	Hint1	-1.07649	0.474182	0.00528201	0.0385239	3	2	1	3	2	6	4	3	4	2	3	0	2	0	0	1
Q61696	Heat shock 70 kDa protein 1A OS=Mus musculus OX=10090 GN=Hspa1a PE=1 SV=2 - [HS71A_MOUSE]	Hspa1a	-1.08715	0.470689	0.00129124	0.0218994	10	8	10	15	8	10	9	12	7	4	6	1	5	11	3	3
Q8R4E4	Myozenin-3 OS=Mus musculus OX=10090 GN=Myoz3 PE=1 SV=1 - [MYOZ3_MOUSE]	Myoz3	-1.13233	0.456177	0.00851702	0.0471824	2	1	4	0	0	4	3	3	1	0	0	0	2	0	0	0
P45591	Cofilin-2 OS=Mus musculus OX=10090 GN=Cfl2 PE=1 SV=1 - [COF2_MOUSE]	Cfl2	-1.13317	0.455912	0.00396781	0.0329873	14	15	16	17	19	22	17	16	17	15	13	2	12	12	6	2
Q8BWB1	Synaptopodin 2-like protein OS=Mus musculus OX=10090 GN=Synpo2l PE=1 SV=1 - [SYP2L_MOUSE]	Synpo2l	-1.1544	0.449253	0.00248183	0.0292305	2	1	2	2	2	3	5	4	0	1	1	0	1	0	0	0
Q9JIF9	Myotilin OS=Mus musculus OX=10090 GN=Myot PE=1 SV=1 - [MYOTI_MOUSE]	Myot	-1.1619	0.446923	0.00318463	0.0312069	21	19	23	26	17	19	15	15	13	17	15	4	5	16	2	7
O70209	PDZ and LIM domain protein 3 OS=Mus musculus OX=10090 GN=Pdlim3 PE=1 SV=1 - [PDLI3_MOUSE]	Pdlim3	-1.16956	0.444558	0.00337168	0.0316287	4	5	4	3	4	1	3	3	4	1	2	0	4	2	0	0
Q9QXS1	Plectin OS=Mus musculus OX=10090 GN=Plec PE=1 SV=3 - [PLEC_MOUSE]	Plec	-1.17457	0.443015	0.0009238	0.0215643	66	50	63	58	29	49	37	48	36	40	25	11	24	37	9	15
P70296	Phosphatidylethanolamine-binding protein 1 OS=Mus musculus OX=10090 GN=Pebp1 PE=1 SV=3 - [PEBP1_MOUSE]	Pebp1	-1.18233	0.44064	0.0026605	0.0293648	17	14	12	14	11	20	14	11	16	8	10	1	10	10	2	7
Q70IV5	Synemin OS=Mus musculus OX=10090 GN=Synm PE=1 SV=2 - [SYNEM_MOUSE]	Synm	-1.20547	0.433629	0.00112757	0.0215643	2	1	2	1	3	5	2	3	2	2	2	0	0	0	0	0
A2AAJ9	Obscurin OS=Mus musculus OX=10090 GN=Obscn PE=1 SV=3 - [OBSCN_MOUSE]	Obscn	-1.24337	0.422385	0.00343142	0.0316287	12	6	20	13	7	10	12	6	5	8	8	1	4	5	1	2
Q7TPR4	Alpha-actinin-1 OS=Mus musculus OX=10090 GN=Actn1 PE=1 SV=1 - [ACTN1_MOUSE]	Actn1	-1.24859	0.42086	0.00285668	0.0302808	90	86	100	117	98	108	85	92	73	48	76	8	57	69	21	51
O08539	Myc box-dependent-interacting protein 1 OS=Mus musculus OX=10090 GN=Bin1 PE=1 SV=1 - [BIN1_MOUSE]	Bin1	-1.32703	0.398587	0.002293	0.0292305	21	23	23	18	18	36	20	23	22	8	15	1	16	17	5	10
P23506	Protein-L-isoaspartate(D-aspartate) O-methyltransferase OS=Mus musculus OX=10090 GN=Pcmt1 PE=1 SV=3 - [PIMT_MOUSE]	Pcmt1	-1.42106	0.373439	0.000985089	0.0215643	5	4	0	2	3	4	3	3	5	0	1	0	1	2	0	0
Q9QYG0	Protein NDRG2 OS=Mus musculus OX=10090 GN=Ndrg2 PE=1 SV=1 - [NDRG2_MOUSE]	Ndrg2	-1.46997	0.360991	0.0038357	0.0325267	15	12	4	11	4	8	4	5	11	7	3	0	8	1	1	1
P57780	Alpha-actinin-4 OS=Mus musculus OX=10090 GN=Actn4 PE=1 SV=1 - [ACTN4_MOUSE]	Actn4	-1.57262	0.336197	0.00488635	0.0363476	76	72	75	100	85	95	68	82	65	29	64	2	46	57	15	39
P54822	Adenylosuccinate lyase OS=Mus musculus OX=10090 GN=Adsl PE=1 SV=2 - [PUR8_MOUSE]	Adsl	-1.57487	0.335674	0.002701	0.0293648	7	8	7	6	0	3	4	6	7	2	3	0	1	2	0	0
Q91YE8	Synaptopodin-2 OS=Mus musculus OX=10090 GN=Synpo2 PE=1 SV=2 - [SYNP2_MOUSE]	Synpo2	-1.68407	0.311204	0.000197287	0.0104562	9	10	8	11	8	9	11	14	9	6	5	0	6	3	1	1
P70670	Nascent polypeptide-associated complex subunit alpha, muscle-specific form OS=Mus musculus OX=10090 GN=Naca PE=1 SV=2 - [NACAM_MOUSE]	Naca	-1.71453	0.304703	0.000514653	0.0181844	11	16	6	8	3	7	4	14	8	3	4	0	4	2	2	0
Q91ZJ5	UTP--glucose-1-phosphate uridylyltransferase OS=Mus musculus OX=10090 GN=Ugp2 PE=1 SV=3 - [UGPA_MOUSE]	Ugp2	-1.75417	0.296444	0.00559905	0.0394062	21	24	13	17	9	22	13	16	16	11	16	0	8	11	0	3
P11404	Fatty acid-binding protein, heart OS=Mus musculus OX=10090 GN=Fabp3 PE=1 SV=5 - [FABPH_MOUSE]	Fabp3	-1.82142	0.282942	0.00174861	0.0255659	19	15	6	20	8	14	7	3	9	4	8	0	3	6	0	1
P29788	Vitronectin OS=Mus musculus OX=10090 GN=Vtn PE=1 SV=2 - [VTNC_MOUSE]	Vtn	1.49584	2.82029	0.0460676	0.150251	23	32	7	0	0	18	20	12	22	19	25	20	31	32	32	29
Q64522	Histone H2A type 2-B OS=Mus musculus OX=10090 GN=H2ac21 PE=1 SV=3 - [H2A2B_MOUSE]	H2ac21	1.34609	2.54223	0.0245386	0.0945851	4	7	10	0	5	1	2	0	1	10	1	5	6	11	13	13
P0C0S6	Histone H2A.Z OS=Mus musculus OX=10090 GN=H2az1 PE=1 SV=2 - [H2AZ_MOUSE]	H2az1	1.30512	2.47105	0.0447432	0.147854	5	3	8	0	5	0	0	0	2	7	0	5	5	10	10	9
P27661	Histone H2AX OS=Mus musculus OX=10090 GN=H2ax PE=1 SV=2 - [H2AX_MOUSE]	H2ax	1.3026	2.46673	0.0118204	0.0589628	4	7	8	2	5	0	1	1	2	8	2	6	5	15	14	12
P28665	Murinoglobulin-1 OS=Mus musculus OX=10090 GN=Mug1 PE=1 SV=3 - [MUG1_MOUSE]	Mug1	1.19846	2.29494	0.183962	0.412702	13	7	0	3	0	7	11	7	38	0	9	12	12	18	82	43
P01942	Hemoglobin subunit alpha OS=Mus musculus OX=10090 GN=Hba PE=1 SV=2 - [HBA_MOUSE]	Hba	1.18935	2.28049	0.0156887	0.0685774	82	243	65	46	163	64	44	50	95	115	126	303	224	52	344	392
P28666	Murinoglobulin-2 OS=Mus musculus OX=10090 GN=Mug2 PE=1 SV=2 - [MUG2_MOUSE]	Mug2	1.15335	2.2243	0.111383	0.295166	9	6	0	2	1	2	4	1	18	1	1	16	6	9	31	26
P21614	Vitamin D-binding protein OS=Mus musculus OX=10090 GN=Gc PE=1 SV=2 - [VTDB_MOUSE]	Gc	0.948747	1.93019	0.00985122	0.0522115	21	16	9	4	7	14	13	13	25	15	18	33	14	35	33	34
O08677	Kininogen-1 OS=Mus musculus OX=10090 GN=Kng1 PE=1 SV=1 - [KNG1_MOUSE]	Kng1	0.917142	1.88837	0.116059	0.30376	4	5	3	0	0	0	1	1	5	0	1	9	5	6	9	4
P62962	Profilin-1 OS=Mus musculus OX=10090 GN=Pfn1 PE=1 SV=2 - [PROF1_MOUSE]	Pfn1	0.873697	1.83235	0.0400442	0.13583	3	3	3	2	0	0	1	2	2	1	1	4	4	7	6	6
Q00623	Apolipoprotein A-I OS=Mus musculus OX=10090 GN=Apoa1 PE=1 SV=2 - [APOA1_MOUSE]	Apoa1	0.732639	1.66168	0.0965693	0.265879	46	31	15	12	21	15	25	36	50	11	22	66	50	40	93	76
Q8CGP6	Histone H2A type 1-H OS=Mus musculus OX=10090 GN=H2ac12 PE=1 SV=3 - [H2A1H_MOUSE]	H2ac12	0.653736	1.57324	0.0141841	0.0660887	16	17	24	17	17	7	9	15	13	24	12	23	20	28	31	29
Q8BH95	Enoyl-CoA hydratase, mitochondrial OS=Mus musculus OX=10090 GN=Echs1 PE=1 SV=1 - [ECHM_MOUSE]	Echs1	0.616374	1.53302	0.180044	0.412235	6	6	5	5	3	0	0	1	1	4	3	4	3	7	2	5
Q8BWS5	G protein-regulated inducer of neurite outgrowth 3 OS=Mus musculus OX=10090 GN=Gprin3 PE=1 SV=1 - [GRIN3_MOUSE]	Gprin3	0.606106	1.52215	0.137414	0.339866	5	5	3	0	3	3	1	2	6	6	2	8	6	3	8	2
Q5I2A0	Serine protease inhibitor A3G OS=Mus musculus OX=10090 GN=Serpina3g PE=1 SV=2 - [SPA3G_MOUSE]	Serpina3g	0.59963	1.51533	0.0783129	0.22285	7	8	2	2	4	9	5	7	9	4	6	11	11	6	16	11
Q8VDN2	Sodium/potassium-transporting ATPase subunit alpha-1 OS=Mus musculus OX=10090 GN=Atp1a1 PE=1 SV=1 - [AT1A1_MOUSE]	Atp1a1	0.592128	1.50747	0.0447476	0.147854	4	3	5	5	1	6	2	3	2	8	5	3	3	8	5	7
P47934	Carnitine O-acetyltransferase OS=Mus musculus OX=10090 GN=Crat PE=1 SV=3 - [CACP_MOUSE]	Crat	0.583423	1.4984	0.280036	0.552258	8	6	2	3	0	0	1	0	1	0	2	5	2	3	4	7
Q9DCT2	NADH dehydrogenase [ubiquinone] iron-sulfur protein 3, mitochondrial OS=Mus musculus OX=10090 GN=Ndufs3 PE=1 SV=2 - [NDUS3_MOUSE]	Ndufs3	0.580941	1.49582	0.0248127	0.0947799	13	9	5	7	5	10	3	4	7	13	11	10	8	10	8	12
P09103	Protein disulfide-isomerase OS=Mus musculus OX=10090 GN=P4hb PE=1 SV=2 - [PDIA1_MOUSE]	P4hb	0.562574	1.4769	0.0699691	0.204599	5	4	3	3	5	3	2	9	4	3	5	6	4	17	8	7
P06728	Apolipoprotein A-IV OS=Mus musculus OX=10090 GN=Apoa4 PE=1 SV=3 - [APOA4_MOUSE]	Apoa4	0.554259	1.46841	0.0361754	0.124702	25	19	11	11	12	14	18	15	20	9	27	27	28	33	23	26
Q6PIE5	Sodium/potassium-transporting ATPase subunit alpha-2 OS=Mus musculus OX=10090 GN=Atp1a2 PE=1 SV=1 - [AT1A2_MOUSE]	Atp1a2	0.553473	1.46761	0.0581084	0.174737	6	5	8	6	2	7	3	4	4	8	6	4	4	12	9	13
Q6PIC6	Sodium/potassium-transporting ATPase subunit alpha-3 OS=Mus musculus OX=10090 GN=Atp1a3 PE=1 SV=1 - [AT1A3_MOUSE]	Atp1a3	0.552692	1.46682	0.0803454	0.22711	4	3	5	4	1	9	2	2	2	8	4	3	3	7	6	6
Q9ESB3	Histidine-rich glycoprotein OS=Mus musculus OX=10090 GN=Hrg PE=1 SV=2 - [HRG_MOUSE]	Hrg	0.514806	1.4288	0.153611	0.35879	5	4	2	0	2	4	5	4	6	3	3	6	5	6	8	4
Q91VR2	ATP synthase subunit gamma, mitochondrial OS=Mus musculus OX=10090 GN=Atp5f1c PE=1 SV=1 - [ATPG_MOUSE]	Atp5f1c	0.513808	1.42781	0.182728	0.412702	12	9	2	3	1	6	2	4	7	10	4	9	4	5	11	5
Q9D6J5	NADH dehydrogenase [ubiquinone] 1 beta subcomplex subunit 8, mitochondrial OS=Mus musculus OX=10090 GN=Ndufb8 PE=1 SV=1 - [NDUB8_MOUSE]	Ndufb8	0.497023	1.4113	0.317756	0.599647	3	1	1	6	2	0	3	1	0	5	5	1	1	3	0	8
P19536	Cytochrome c oxidase subunit 5B, mitochondrial OS=Mus musculus OX=10090 GN=Cox5b PE=1 SV=1 - [COX5B_MOUSE]	Cox5b	0.494293	1.40863	0.0525597	0.16134	7	6	4	7	2	5	3	3	4	9	3	8	6	6	7	8
P42125	Enoyl-CoA delta isomerase 1, mitochondrial OS=Mus musculus OX=10090 GN=Eci1 PE=1 SV=2 - [ECI1_MOUSE]	Eci1	0.442074	1.35856	0.223935	0.48254	6	5	6	4	1	2	3	0	2	4	5	3	5	5	3	3
O08532	Voltage-dependent calcium channel subunit alpha-2/delta-1 OS=Mus musculus OX=10090 GN=Cacna2d1 PE=1 SV=1 - [CA2D1_MOUSE]	Cacna2d1	0.439573	1.3562	0.220425	0.479283	7	3	2	5	0	4	3	2	2	2	7	6	4	3	3	4
Q9CPQ8	ATP synthase subunit g, mitochondrial OS=Mus musculus OX=10090 GN=Atp5mg PE=1 SV=1 - [ATP5L_MOUSE]	Atp5mg	0.430054	1.34728	0.100455	0.27303	10	8	12	8	3	4	5	4	8	14	7	8	7	8	9	11
Q80TJ7	Histone lysine demethylase PHF8 OS=Mus musculus OX=10090 GN=Phf8 PE=1 SV=2 - [PHF8_MOUSE]	Phf8	0.417383	1.3355	0.203081	0.450818	11	7	12	12	7	2	7	2	9	10	12	10	8	6	10	10
Q9CR62	Mitochondrial 2-oxoglutarate/malate carrier protein OS=Mus musculus OX=10090 GN=Slc25a11 PE=1 SV=3 - [M2OM_MOUSE]	Slc25a11	0.412114	1.33063	0.314149	0.599158	17	9	6	10	3	10	9	3	1	11	7	8	4	11	7	16
P07758	Alpha-1-antitrypsin 1-1 OS=Mus musculus OX=10090 GN=Serpina1a PE=1 SV=4 - [A1AT1_MOUSE]	Serpina1a	0.404449	1.32358	0.262088	0.528723	87	87	29	33	32	76	74	90	139	53	57	78	61	99	169	125
P09671	Superoxide dismutase [Mn], mitochondrial OS=Mus musculus OX=10090 GN=Sod2 PE=1 SV=3 - [SODM_MOUSE]	Sod2	0.39984	1.31936	0.26203	0.528723	12	11	6	3	7	2	3	1	8	8	7	6	6	6	6	8
P47738	Aldehyde dehydrogenase, mitochondrial OS=Mus musculus OX=10090 GN=Aldh2 PE=1 SV=1 - [ALDH2_MOUSE]	Aldh2	0.397083	1.31684	0.475955	0.755823	4	4	6	4	3	0	0	1	0	7	6	5	1	4	0	1
Q8BWT1	3-ketoacyl-CoA thiolase, mitochondrial OS=Mus musculus OX=10090 GN=Acaa2 PE=1 SV=3 - [THIM_MOUSE]	Acaa2	0.392315	1.3125	0.398173	0.686281	16	9	7	23	9	6	5	2	2	11	10	7	3	12	7	29
Q91YT0	NADH dehydrogenase [ubiquinone] flavoprotein 1, mitochondrial OS=Mus musculus OX=10090 GN=Ndufv1 PE=1 SV=1 - [NDUV1_MOUSE]	Ndufv1	0.38888	1.30938	0.215331	0.47306	4	7	9	8	5	5	10	1	4	5	9	5	7	9	6	11
Q91VD9	NADH-ubiquinone oxidoreductase 75 kDa subunit, mitochondrial OS=Mus musculus OX=10090 GN=Ndufs1 PE=1 SV=2 - [NDUS1_MOUSE]	Ndufs1	0.384417	1.30533	0.0714527	0.207507	23	19	19	18	13	16	16	10	13	25	18	17	20	15	21	38
P97450	ATP synthase-coupling factor 6, mitochondrial OS=Mus musculus OX=10090 GN=Atp5pf PE=1 SV=1 - [ATP5J_MOUSE]	Atp5pf	0.383217	1.30425	0.0467854	0.151428	11	9	7	9	7	8	10	5	8	12	11	10	7	9	17	12
Q921I1	Serotransferrin OS=Mus musculus OX=10090 GN=Tf PE=1 SV=1 - [TRFE_MOUSE]	Tf	0.378352	1.29986	0.0733288	0.211506	135	109	73	74	83	78	90	76	141	77	96	140	136	163	148	109
P99029	Peroxiredoxin-5, mitochondrial OS=Mus musculus OX=10090 GN=Prdx5 PE=1 SV=2 - [PRDX5_MOUSE]	Prdx5	0.366774	1.28947	0.237274	0.503021	7	7	4	10	5	4	6	5	4	8	6	3	4	15	7	18
Q00897	Alpha-1-antitrypsin 1-4 OS=Mus musculus OX=10090 GN=Serpina1d PE=1 SV=1 - [A1AT4_MOUSE]	Serpina1d	0.365867	1.28866	0.240505	0.50606	99	99	41	45	44	79	94	119	127	65	78	86	65	120	186	146
Q9DC69	NADH dehydrogenase [ubiquinone] 1 alpha subcomplex subunit 9, mitochondrial OS=Mus musculus OX=10090 GN=Ndufa9 PE=1 SV=2 - [NDUA9_MOUSE]	Ndufa9	0.364402	1.28735	0.157935	0.365925	18	13	19	24	10	13	7	10	14	24	21	12	16	17	11	28
P22599	Alpha-1-antitrypsin 1-2 OS=Mus musculus OX=10090 GN=Serpina1b PE=1 SV=2 - [A1AT2_MOUSE]	Serpina1b	0.363806	1.28682	0.246587	0.507538	109	115	43	46	46	86	94	118	151	68	82	102	79	114	202	142
Q00898	Alpha-1-antitrypsin 1-5 OS=Mus musculus OX=10090 GN=Serpina1e PE=1 SV=1 - [A1AT5_MOUSE]	Serpina1e	0.362993	1.28609	0.24822	0.508432	32	29	13	12	12	33	29	30	44	20	23	29	23	33	53	47
P20029	Endoplasmic reticulum chaperone BiP OS=Mus musculus OX=10090 GN=Hspa5 PE=1 SV=3 - [BIP_MOUSE]	Hspa5	0.35873	1.2823	0.138891	0.339866	20	15	13	13	14	5	10	20	13	19	18	14	12	24	17	16
P54071	Isocitrate dehydrogenase [NADP], mitochondrial OS=Mus musculus OX=10090 GN=Idh2 PE=1 SV=3 - [IDHP_MOUSE]	Idh2	0.347907	1.27271	0.450744	0.737898	63	43	74	58	32	18	7	8	21	48	28	34	42	35	20	50
Q99LC3	NADH dehydrogenase [ubiquinone] 1 alpha subcomplex subunit 10, mitochondrial OS=Mus musculus OX=10090 GN=Ndufa10 PE=1 SV=1 - [NDUAA_MOUSE]	Ndufa10	0.341758	1.2673	0.241953	0.50606	14	11	14	11	7	4	5	4	7	13	9	7	9	9	8	20
P51667	Myosin regulatory light chain 2, ventricular/cardiac muscle isoform OS=Mus musculus OX=10090 GN=Myl2 PE=1 SV=3 - [MLRV_MOUSE]	Myl2	0.341046	1.26667	0.594978	0.848233	56	30	165	38	21	20	5	5	4	39	24	11	36	32	36	19
Q6PIJ4	Nuclear factor related to kappa-B-binding protein OS=Mus musculus OX=10090 GN=Nfrkb PE=1 SV=1 - [NFRKB_MOUSE]	Nfrkb	0.340186	1.26592	0.302336	0.580047	3	4	0	3	2	3	4	2	2	1	4	6	4	3	4	2
Q03734	Serine protease inhibitor A3M OS=Mus musculus OX=10090 GN=Serpina3m PE=1 SV=2 - [SPA3M_MOUSE]	Serpina3m	0.3373	1.26339	0.120264	0.312834	45	42	29	26	28	47	41	46	59	33	40	51	47	47	77	64
Q91WS0	CDGSH iron-sulfur domain-containing protein 1 OS=Mus musculus OX=10090 GN=Cisd1 PE=1 SV=1 - [CISD1_MOUSE]	Cisd1	0.335336	1.26167	0.365793	0.643552	4	5	5	5	1	2	0	2	3	8	4	2	4	3	3	2
P46660	Alpha-internexin OS=Mus musculus OX=10090 GN=Ina PE=1 SV=3 - [AINX_MOUSE]	Ina	0.330308	1.25728	0.236009	0.502854	3	4	6	1	1	4	4	3	3	7	3	5	4	4	2	4
Q9DB77	Cytochrome b-c1 complex subunit 2, mitochondrial OS=Mus musculus OX=10090 GN=Uqcrc2 PE=1 SV=1 - [QCR2_MOUSE]	Uqcrc2	0.329101	1.25623	0.139473	0.339866	36	25	20	26	13	23	19	13	14	31	30	23	17	26	24	29
Q60936	Atypical kinase COQ8A, mitochondrial OS=Mus musculus OX=10090 GN=Coq8a PE=1 SV=2 - [COQ8A_MOUSE]	Coq8a	0.323492	1.25136	0.527989	0.801171	5	2	3	5	0	1	1	0	0	1	2	1	0	3	2	10
P10853	Histone H2B type 1-F/J/L OS=Mus musculus OX=10090 GN=H2bc7 PE=1 SV=2 - [H2B1F_MOUSE]	H2bc7	0.311418	1.24093	0.110498	0.294663	17	11	16	13	10	16	14	11	8	15	11	14	15	25	15	19
Q9D2G2	Dihydrolipoyllysine-residue succinyltransferase component of 2-oxoglutarate dehydrogenase complex, mitochondrial OS=Mus musculus OX=10090 GN=Dlst PE=1 SV=1 - [ODO2_MOUSE]	Dlst	0.294199	1.2262	0.354499	0.631544	11	9	8	8	7	8	1	6	5	12	7	5	6	8	8	12
Q9DCW4	Electron transfer flavoprotein subunit beta OS=Mus musculus OX=10090 GN=Etfb PE=1 SV=3 - [ETFB_MOUSE]	Etfb	0.28675	1.21989	0.488536	0.767182	13	7	7	7	4	3	3	0	4	3	7	5	4	8	6	6
P18760	Cofilin-1 OS=Mus musculus OX=10090 GN=Cfl1 PE=1 SV=3 - [COF1_MOUSE]	Cfl1	0.283155	1.21685	0.214143	0.472899	12	10	7	8	6	14	8	10	6	10	8	8	10	22	13	9
Q9WUM5	Succinate--CoA ligase [ADP/GDP-forming] subunit alpha, mitochondrial OS=Mus musculus OX=10090 GN=Suclg1 PE=1 SV=4 - [SUCA_MOUSE]	Suclg1	0.277982	1.2125	0.565549	0.82403	5	0	1	3	3	5	3	1	5	3	5	0	1	7	6	6
P45952	Medium-chain specific acyl-CoA dehydrogenase, mitochondrial OS=Mus musculus OX=10090 GN=Acadm PE=1 SV=1 - [ACADM_MOUSE]	Acadm	0.275325	1.21027	0.335299	0.61544	10	4	8	5	3	5	3	5	5	5	4	4	4	7	11	14
Q61171	Peroxiredoxin-2 OS=Mus musculus OX=10090 GN=Prdx2 PE=1 SV=3 - [PRDX2_MOUSE]	Prdx2	0.275114	1.21009	0.532379	0.802465	5	4	2	0	0	8	1	1	2	1	2	1	4	4	3	3
P29699	Alpha-2-HS-glycoprotein OS=Mus musculus OX=10090 GN=Ahsg PE=1 SV=1 - [FETUA_MOUSE]	Ahsg	0.274206	1.20933	0.138049	0.339866	11	8	10	6	8	10	14	10	14	9	11	11	15	16	13	11
P07759	Serine protease inhibitor A3K OS=Mus musculus OX=10090 GN=Serpina3k PE=1 SV=2 - [SPA3K_MOUSE]	Serpina3k	0.274162	1.20929	0.224199	0.48254	173	147	98	89	97	165	141	163	227	114	131	163	163	182	251	204
P61027	Ras-related protein Rab-10 OS=Mus musculus OX=10090 GN=Rab10 PE=1 SV=1 - [RAB10_MOUSE]	Rab10	0.271779	1.2073	0.154009	0.35879	5	4	3	3	4	3	2	4	4	3	3	6	7	5	4	4
P08553	Neurofilament medium polypeptide OS=Mus musculus OX=10090 GN=Nefm PE=1 SV=4 - [NFM_MOUSE]	Nefm	0.267857	1.20402	0.278231	0.55126	3	4	6	2	2	4	3	3	3	9	3	6	3	4	2	4
P20152	Vimentin OS=Mus musculus OX=10090 GN=Vim PE=1 SV=3 - [VIME_MOUSE]	Vim	0.266402	1.2028	0.48594	0.765943	15	17	11	3	3	8	10	17	11	11	5	12	9	30	12	10
P60469	Liprin-alpha-3 OS=Mus musculus OX=10090 GN=Ppfia3 PE=1 SV=2 - [LIPA3_MOUSE]	Ppfia3	0.249686	1.18895	0.66964	0.880172	7	9	2	0	0	2	0	1	9	0	2	3	4	3	7	2
P07724	Albumin OS=Mus musculus OX=10090 GN=Alb PE=1 SV=3 - [ALBU_MOUSE]	Alb	0.248534	1.188	0.138187	0.339866	578	468	487	426	468	349	347	371	474	442	404	649	726	449	550	476
P07356	Annexin A2 OS=Mus musculus OX=10090 GN=Anxa2 PE=1 SV=2 - [ANXA2_MOUSE]	Anxa2	0.236765	1.17835	0.420057	0.701198	10	5	16	10	11	10	9	6	5	13	7	5	13	23	7	12
P08551	Neurofilament light polypeptide OS=Mus musculus OX=10090 GN=Nefl PE=1 SV=5 - [NFL_MOUSE]	Nefl	0.234817	1.17676	0.391526	0.679635	3	4	6	4	4	4	3	3	3	10	3	11	3	4	2	4
P56392	Cytochrome c oxidase subunit 7A1, mitochondrial OS=Mus musculus OX=10090 GN=Cox7a1 PE=1 SV=1 - [CX7A1_MOUSE]	Cox7a1	0.232132	1.17457	0.13677	0.339866	3	3	2	4	3	3	2	2	3	3	4	3	3	3	3	5
Q8BKT8	HAUS augmin-like complex subunit 7 OS=Mus musculus OX=10090 GN=Haus7 PE=1 SV=2 - [HAUS7_MOUSE]	Haus7	0.215291	1.16094	0.452813	0.738433	6	2	1	6	4	3	5	8	4	3	6	5	4	8	4	4
P07309	Transthyretin OS=Mus musculus OX=10090 GN=Ttr PE=1 SV=1 - [TTHY_MOUSE]	Ttr	0.212465	1.15867	0.252288	0.51428	20	13	18	16	19	22	18	18	22	16	13	29	20	25	21	31
Q8BSY0	Aspartyl/asparaginyl beta-hydroxylase OS=Mus musculus OX=10090 GN=Asph PE=1 SV=1 - [ASPH_MOUSE]	Asph	0.21048	1.15707	0.2898	0.564956	2	4	3	3	2	4	1	3	3	4	4	4	2	3	3	3
P62806	Histone H4 OS=Mus musculus OX=10090 GN=H4c1 PE=1 SV=2 - [H4_MOUSE]	H4c1	0.206968	1.15426	0.605438	0.8544	9	8	18	17	13	100	12	13	10	17	15	21	11	20	22	23
Q9D3D9	ATP synthase subunit delta, mitochondrial OS=Mus musculus OX=10090 GN=Atp5f1d PE=1 SV=1 - [ATPD_MOUSE]	Atp5f1d	0.199261	1.14811	0.635773	0.858496	4	3	4	2	2	2	2	4	0	4	5	0	1	5	3	6
P51885	Lumican OS=Mus musculus OX=10090 GN=Lum PE=1 SV=2 - [LUM_MOUSE]	Lum	0.197709	1.14688	0.587522	0.847311	8	4	13	11	10	15	16	28	16	6	10	12	18	36	10	21
Q60931	Voltage-dependent anion-selective channel protein 3 OS=Mus musculus OX=10090 GN=Vdac3 PE=1 SV=1 - [VDAC3_MOUSE]	Vdac3	0.193754	1.14374	0.150401	0.358036	25	20	23	22	23	18	16	20	17	22	23	23	23	20	24	29
P01864	Ig gamma-2A chain C region secreted form OS=Mus musculus OX=10090 PE=1 SV=1 - [GCAB_MOUSE]	GCAB	0.193287	1.14337	0.787848	0.944447	4	5	10	5	0	1	2	8	7	0	0	19	9	24	2	6
Q60605	Myosin light polypeptide 6 OS=Mus musculus OX=10090 GN=Myl6 PE=1 SV=3 - [MYL6_MOUSE]	Myl6	0.183424	1.13558	0.64839	0.872517	9	8	4	3	2	7	5	1	6	1	4	9	9	6	10	3
Q9CQC7	NADH dehydrogenase [ubiquinone] 1 beta subcomplex subunit 4 OS=Mus musculus OX=10090 GN=Ndufb4 PE=1 SV=3 - [NDUB4_MOUSE]	Ndufb4	0.181243	1.13386	0.675804	0.880172	5	3	1	5	2	0	0	0	4	2	1	2	4	1	2	2
P10630	Eukaryotic initiation factor 4A-II OS=Mus musculus OX=10090 GN=Eif4a2 PE=1 SV=2 - [IF4A2_MOUSE]	Eif4a2	0.177352	1.13081	0.689498	0.880564	3	3	0	1	1	0	1	0	4	2	3	0	2	4	0	1
P51174	Long-chain specific acyl-CoA dehydrogenase, mitochondrial OS=Mus musculus OX=10090 GN=Acadl PE=1 SV=2 - [ACADL_MOUSE]	Acadl	0.172928	1.12734	0.614982	0.855262	16	9	9	13	5	8	7	3	6	12	7	3	7	9	10	23
Q60597	2-oxoglutarate dehydrogenase, mitochondrial OS=Mus musculus OX=10090 GN=Ogdh PE=1 SV=3 - [ODO1_MOUSE]	Ogdh	0.171907	1.12655	0.344309	0.626554	59	44	33	49	30	36	40	33	27	52	45	38	33	44	36	57
Q04857	Collagen alpha-1(VI) chain OS=Mus musculus OX=10090 GN=Col6a1 PE=1 SV=1 - [CO6A1_MOUSE]	Col6a1	0.169697	1.12482	0.542222	0.802465	15	9	18	14	15	7	7	6	12	16	7	11	15	23	13	7
P01863	Ig gamma-2A chain C region, A allele OS=Mus musculus OX=10090 GN=Ighg PE=1 SV=1 - [GCAA_MOUSE]	Ighg	0.160639	1.11778	0.737923	0.916318	6	11	21	3	2	4	5	5	15	3	5	9	21	8	2	17
Q9D1G3	Protein-cysteine N-palmitoyltransferase HHAT-like protein OS=Mus musculus OX=10090 GN=Hhatl PE=1 SV=2 - [HHATL_MOUSE]	Hhatl	0.158587	1.11619	0.469116	0.750586	6	7	6	7	10	6	10	8	7	4	12	12	11	11	6	6
Q61425	Hydroxyacyl-coenzyme A dehydrogenase, mitochondrial OS=Mus musculus OX=10090 GN=Hadh PE=1 SV=2 - [HCDH_MOUSE]	Hadh	0.155057	1.11347	0.624694	0.85655	8	5	4	6	4	5	8	3	2	5	9	4	3	7	2	13
Q9D0K2	Succinyl-CoA:3-ketoacid coenzyme A transferase 1, mitochondrial OS=Mus musculus OX=10090 GN=Oxct1 PE=1 SV=1 - [SCOT1_MOUSE]	Oxct1	0.153047	1.11192	0.740597	0.916318	10	3	7	5	4	4	1	1	1	6	5	1	2	8	1	10
Q8BTM8	Filamin-A OS=Mus musculus OX=10090 GN=Flna PE=1 SV=5 - [FLNA_MOUSE]	Flna	0.150078	1.10963	0.683954	0.880172	2	7	4	4	3	9	3	10	3	9	8	6	2	12	3	2
P97807	Fumarate hydratase, mitochondrial OS=Mus musculus OX=10090 GN=Fh PE=1 SV=3 - [FUMH_MOUSE]	Fh	0.146516	1.10689	0.460628	0.741628	23	17	17	16	15	18	17	16	8	23	17	21	13	24	13	16
E9Q401	Ryanodine receptor 2 OS=Mus musculus OX=10090 GN=Ryr2 PE=1 SV=1 - [RYR2_MOUSE]	Ryr2	0.146505	1.10688	0.461769	0.741628	14	13	11	8	9	11	7	10	9	7	12	19	14	10	12	8
Q9DCX2	ATP synthase subunit d, mitochondrial OS=Mus musculus OX=10090 GN=Atp5pd PE=1 SV=3 - [ATP5H_MOUSE]	Atp5pd	0.146322	1.10674	0.658294	0.877051	26	20	26	21	6	9	10	7	14	25	7	20	14	14	19	14
Q9Z2I9	Succinate--CoA ligase [ADP-forming] subunit beta, mitochondrial OS=Mus musculus OX=10090 GN=Sucla2 PE=1 SV=2 - [SUCB1_MOUSE]	Sucla2	0.14568	1.10625	0.507381	0.785145	20	16	17	14	7	12	9	7	11	15	10	13	11	13	14	18
P28654	Decorin OS=Mus musculus OX=10090 GN=Dcn PE=1 SV=1 - [PGS2_MOUSE]	Dcn	0.140696	1.10244	0.677202	0.880172	14	4	26	16	22	13	18	26	22	19	11	12	23	37	13	21
E9QMW4	Uncharacterized protein C16orf96 homolog OS=Mus musculus OX=10090 PE=2 SV=1 - [CP096_MOUSE]	CP096	0.128787	1.09337	0.552844	0.811094	5	5	5	9	4	4	6	11	8	6	7	10	6	4	8	7
A2AN08	E3 ubiquitin-protein ligase UBR4 OS=Mus musculus OX=10090 GN=Ubr4 PE=1 SV=1 - [UBR4_MOUSE]	Ubr4	0.127161	1.09214	0.753154	0.922941	4	0	0	0	0	3	1	0	3	1	2	1	1	0	1	1
P50544	Very long-chain specific acyl-CoA dehydrogenase, mitochondrial OS=Mus musculus OX=10090 GN=Acadvl PE=1 SV=3 - [ACADV_MOUSE]	Acadvl	0.124849	1.09039	0.632978	0.858496	25	26	19	15	10	14	8	10	11	21	12	11	12	14	19	25
Q8BFZ3	Beta-actin-like protein 2 OS=Mus musculus OX=10090 GN=Actbl2 PE=1 SV=1 - [ACTBL_MOUSE]	Actbl2	0.121557	1.08791	0.406625	0.695576	140	141	188	178	188	265	207	204	162	187	187	202	176	221	214	208
Q7TQ48	Sarcalumenin OS=Mus musculus OX=10090 GN=Srl PE=1 SV=2 - [SRCA_MOUSE]	Srl	0.119881	1.08665	0.294909	0.570966	141	129	153	138	142	140	121	144	113	144	130	154	136	157	156	154
P27573	Myelin protein P0 OS=Mus musculus OX=10090 GN=Mpz PE=1 SV=1 - [MYP0_MOUSE]	Mpz	0.112996	1.08147	0.89649	0.967206	6	0	7	8	12	0	0	0	2	29	0	20	0	0	1	2
Q9D6J6	NADH dehydrogenase [ubiquinone] flavoprotein 2, mitochondrial OS=Mus musculus OX=10090 GN=Ndufv2 PE=1 SV=2 - [NDUV2_MOUSE]	Ndufv2	0.111361	1.08025	0.674127	0.880172	15	15	13	17	5	5	7	8	13	14	9	10	14	7	13	11
Q3TMP8	Trimeric intracellular cation channel type A OS=Mus musculus OX=10090 GN=Tmem38a PE=1 SV=2 - [TM38A_MOUSE]	Tmem38a	0.106394	1.07653	0.84116	0.953615	14	9	7	10	1	8	6	7	7	0	14	8	10	18	12	7
O08756	3-hydroxyacyl-CoA dehydrogenase type-2 OS=Mus musculus OX=10090 GN=Hsd17b10 PE=1 SV=4 - [HCD2_MOUSE]	Hsd17b10	0.104712	1.07528	0.84891	0.95601	6	3	3	5	2	0	0	0	4	5	2	5	4	0	3	0
Q8R4U0	Stabilin-2 OS=Mus musculus OX=10090 GN=Stab2 PE=1 SV=1 - [STAB2_MOUSE]	Stab2	0.104483	1.07511	0.795803	0.949901	2	8	3	4	1	1	9	2	5	10	6	2	4	1	3	3
P05202	Aspartate aminotransferase, mitochondrial OS=Mus musculus OX=10090 GN=Got2 PE=1 SV=1 - [AATM_MOUSE]	Got2	0.100453	1.07211	0.596164	0.848233	23	23	15	21	12	12	9	15	13	19	15	15	18	16	15	17
P23953	Carboxylesterase 1C OS=Mus musculus OX=10090 GN=Ces1c PE=1 SV=4 - [EST1C_MOUSE]	Ces1c	0.0984905	1.07065	0.772797	0.933521	13	16	7	8	13	5	7	7	8	2	10	21	15	9	9	11
Q9D051	Pyruvate dehydrogenase E1 component subunit beta, mitochondrial OS=Mus musculus OX=10090 GN=Pdhb PE=1 SV=1 - [ODPB_MOUSE]	Pdhb	0.0979831	1.07028	0.60441	0.8544	28	28	20	28	21	29	18	14	15	26	23	20	18	22	23	33
Q9QXX4	Calcium-binding mitochondrial carrier protein Aralar2 OS=Mus musculus OX=10090 GN=Slc25a13 PE=1 SV=1 - [CMC2_MOUSE]	Slc25a13	0.0939683	1.0673	0.821615	0.9511	7	5	6	5	3	1	2	0	1	6	6	2	2	2	2	2
A0JNT9	BICD family-like cargo adapter 1 OS=Mus musculus OX=10090 GN=Bicdl1 PE=1 SV=1 - [BICL1_MOUSE]	Bicdl1	0.0936892	1.0671	0.839985	0.953615	4	3	0	6	7	4	3	1	1	1	1	3	1	9	6	4
P48725	Pericentrin OS=Mus musculus OX=10090 GN=Pcnt PE=1 SV=2 - [PCNT_MOUSE]	Pcnt	0.0907785	1.06494	0.757944	0.926133	1	1	2	3	1	4	3	3	2	3	5	3	1	1	1	4
P09541	Myosin light chain 4 OS=Mus musculus OX=10090 GN=Myl4 PE=1 SV=3 - [MYL4_MOUSE]	Myl4	0.0848976	1.06061	0.840687	0.953615	4	2	12	3	1	3	4	1	0	5	4	2	1	4	2	2
P01868	Ig gamma-1 chain C region secreted form OS=Mus musculus OX=10090 GN=Ighg1 PE=1 SV=1 - [IGHG1_MOUSE]	Ighg1	0.0848112	1.06055	0.859056	0.95601	1	3	1	0	1	0	3	2	4	1	2	4	8	0	1	0
Q8K1Z0	Ubiquinone biosynthesis protein COQ9, mitochondrial OS=Mus musculus OX=10090 GN=Coq9 PE=1 SV=1 - [COQ9_MOUSE]	Coq9	0.0791293	1.05638	0.80652	0.949901	10	8	3	11	7	8	8	3	2	4	6	7	5	5	6	15
O54724	Caveolae-associated protein 1 OS=Mus musculus OX=10090 GN=Cavin1 PE=1 SV=1 - [CAVN1_MOUSE]	Cavin1	0.0779706	1.05553	0.730832	0.912115	8	7	7	8	5	3	2	5	6	6	6	6	5	7	4	6
Q3TVI8	Pre-B-cell leukemia transcription factor-interacting protein 1 OS=Mus musculus OX=10090 GN=Pbxip1 PE=1 SV=2 - [PBIP1_MOUSE]	Pbxip1	0.0748241	1.05323	0.829243	0.952843	2	4	4	4	2	3	0	8	3	2	3	4	2	5	2	4
P70404	Isocitrate dehydrogenase [NAD] subunit gamma 1, mitochondrial OS=Mus musculus OX=10090 GN=Idh3g PE=1 SV=1 - [IDHG1_MOUSE]	Idh3g	0.0744056	1.05293	0.816906	0.9511	8	7	3	3	1	5	7	4	3	2	6	4	2	7	6	6
P97457	Myosin regulatory light chain 2, skeletal muscle isoform OS=Mus musculus OX=10090 GN=Mylpf PE=1 SV=3 - [MLRS_MOUSE]	Mylpf	0.0717562	1.051	0.57832	0.839752	337	325	369	298	291	427	360	327	380	402	330	396	376	365	398	280
Q9CQA3	Succinate dehydrogenase [ubiquinone] iron-sulfur subunit, mitochondrial OS=Mus musculus OX=10090 GN=Sdhb PE=1 SV=1 - [SDHB_MOUSE]	Sdhb	0.0687201	1.04879	0.741266	0.916318	6	4	6	6	3	10	9	6	5	6	9	6	5	8	5	5
P56480	ATP synthase subunit beta, mitochondrial OS=Mus musculus OX=10090 GN=Atp5f1b PE=1 SV=2 - [ATPB_MOUSE]	Atp5f1b	0.0672271	1.0477	0.664597	0.880172	297	249	297	319	238	220	226	221	196	323	226	218	209	261	269	346
P58774	Tropomyosin beta chain OS=Mus musculus OX=10090 GN=Tpm2 PE=1 SV=1 - [TPM2_MOUSE]	Tpm2	0.0660741	1.04686	0.552719	0.811094	141	147	142	132	146	169	140	118	128	147	149	154	137	138	152	148
Q99KI0	Aconitate hydratase, mitochondrial OS=Mus musculus OX=10090 GN=Aco2 PE=1 SV=1 - [ACON_MOUSE]	Aco2	0.0655229	1.04646	0.62108	0.855262	134	132	122	133	98	120	95	89	101	128	103	119	112	116	115	134
P60710	Actin, cytoplasmic 1 OS=Mus musculus OX=10090 GN=Actb PE=1 SV=1 - [ACTB_MOUSE]	Actb	0.0650216	1.0461	0.730053	0.912115	308	302	415	436	406	749	546	515	356	405	500	423	375	574	427	481
Q3UIU2	NADH dehydrogenase [ubiquinone] 1 beta subcomplex subunit 6 OS=Mus musculus OX=10090 GN=Ndufb6 PE=1 SV=3 - [NDUB6_MOUSE]	Ndufb6	0.0643013	1.04558	0.858598	0.95601	3	3	2	2	3	2	0	1	4	4	0	2	4	2	3	2
P21107	Tropomyosin alpha-3 chain OS=Mus musculus OX=10090 GN=Tpm3 PE=1 SV=3 - [TPM3_MOUSE]	Tpm3	0.0628971	1.04456	0.594291	0.848233	91	100	122	106	113	129	128	113	110	103	129	121	114	111	127	115
P12979	Myogenin OS=Mus musculus OX=10090 GN=Myog PE=1 SV=2 - [MYOG_MOUSE]	Myog	0.0612239	1.04335	0.855814	0.95601	9	4	14	11	10	2	6	12	7	12	4	10	4	10	7	12
O55126	Protein NipSnap homolog 2 OS=Mus musculus OX=10090 GN=Nipsnap2 PE=1 SV=1 - [NIPS2_MOUSE]	Nipsnap2	0.0580847	1.04108	0.805831	0.949901	11	9	7	8	3	4	4	7	4	8	6	7	4	7	7	5
P58771	Tropomyosin alpha-1 chain OS=Mus musculus OX=10090 GN=Tpm1 PE=1 SV=1 - [TPM1_MOUSE]	Tpm1	0.0572045	1.04045	0.626404	0.85655	229	247	226	257	266	311	306	270	289	257	270	296	289	266	304	254
Q05920	Pyruvate carboxylase, mitochondrial OS=Mus musculus OX=10090 GN=Pc PE=1 SV=1 - [PYC_MOUSE]	Pc	0.0553668	1.03912	0.939637	0.988154	6	21	5	9	2	1	0	1	0	6	6	7	13	1	0	0
Q8R429	Sarcoplasmic/endoplasmic reticulum calcium ATPase 1 OS=Mus musculus OX=10090 GN=Atp2a1 PE=1 SV=1 - [AT2A1_MOUSE]	Atp2a1	0.0539547	1.03811	0.61011	0.855262	881	909	938	994	932	868	803	806	843	956	911	994	920	848	915	887
Q9DB20	ATP synthase subunit O, mitochondrial OS=Mus musculus OX=10090 GN=Atp5po PE=1 SV=1 - [ATPO_MOUSE]	Atp5po	0.0514463	1.0363	0.837859	0.953615	16	15	14	22	10	24	23	13	13	31	13	10	13	25	12	22
O55143	Sarcoplasmic/endoplasmic reticulum calcium ATPase 2 OS=Mus musculus OX=10090 GN=Atp2a2 PE=1 SV=2 - [AT2A2_MOUSE]	Atp2a2	0.0502069	1.03541	0.652622	0.872908	297	284	310	300	255	265	245	239	260	288	284	301	298	260	287	255
Q8VCT4	Carboxylesterase 1D OS=Mus musculus OX=10090 GN=Ces1d PE=1 SV=1 - [EST1D_MOUSE]	Ces1d	0.0482729	1.03403	0.888038	0.963314	9	9	6	3	8	2	6	5	5	1	7	11	8	5	6	7
Q8BMS1	Trifunctional enzyme subunit alpha, mitochondrial OS=Mus musculus OX=10090 GN=Hadha PE=1 SV=1 - [ECHA_MOUSE]	Hadha	0.0467389	1.03293	0.864035	0.956806	60	49	67	73	41	35	26	22	25	45	40	36	31	40	38	75
P08228	Superoxide dismutase [Cu-Zn] OS=Mus musculus OX=10090 GN=Sod1 PE=1 SV=2 - [SODC_MOUSE]	Sod1	0.0430909	1.03032	0.890611	0.963314	2	1	3	4	3	8	5	4	4	2	8	2	5	6	2	3
Q03265	ATP synthase subunit alpha, mitochondrial OS=Mus musculus OX=10090 GN=Atp5f1a PE=1 SV=1 - [ATPA_MOUSE]	Atp5f1a	0.0409158	1.02877	0.782971	0.943124	136	120	112	149	102	129	114	91	102	132	110	102	98	118	119	169
P09542	Myosin light chain 3 OS=Mus musculus OX=10090 GN=Myl3 PE=1 SV=4 - [MYL3_MOUSE]	Myl3	0.0369716	1.02596	0.878141	0.963314	109	85	220	98	83	83	59	55	66	102	106	65	93	88	92	88
P08249	Malate dehydrogenase, mitochondrial OS=Mus musculus OX=10090 GN=Mdh2 PE=1 SV=3 - [MDHM_MOUSE]	Mdh2	0.0353712	1.02482	0.803521	0.949901	93	73	75	73	69	65	50	63	56	80	59	61	70	67	71	80
O09165	Calsequestrin-1 OS=Mus musculus OX=10090 GN=Casq1 PE=1 SV=3 - [CASQ1_MOUSE]	Casq1	0.0325039	1.02279	0.768272	0.930706	211	221	236	227	246	234	201	220	225	198	256	254	221	208	245	230
P13541	Myosin-3 OS=Mus musculus OX=10090 GN=Myh3 PE=2 SV=2 - [MYH3_MOUSE]	Myh3	0.0268463	1.01878	0.825483	0.9511	721	738	879	811	804	1083	942	904	891	954	859	932	823	901	913	751
Q9CZU6	Citrate synthase, mitochondrial OS=Mus musculus OX=10090 GN=Cs PE=1 SV=1 - [CISY_MOUSE]	Cs	0.026745	1.01871	0.865178	0.956806	42	33	37	39	34	36	32	27	29	47	30	28	27	33	35	49
O70622	Reticulon-2 OS=Mus musculus OX=10090 GN=Rtn2 PE=1 SV=1 - [RTN2_MOUSE]	Rtn2	0.0265664	1.01858	0.849157	0.95601	30	27	33	28	31	22	25	21	23	24	24	26	23	29	29	35
Q7TMM9	Tubulin beta-2A chain OS=Mus musculus OX=10090 GN=Tubb2a PE=1 SV=1 - [TBB2A_MOUSE]	Tubb2a	0.0250768	1.01753	0.883829	0.963314	21	17	14	22	18	18	12	22	13	17	15	23	12	20	17	20
P15626	Glutathione S-transferase Mu 2 OS=Mus musculus OX=10090 GN=Gstm2 PE=1 SV=2 - [GSTM2_MOUSE]	Gstm2	0.0246514	1.01723	0.954435	0.988154	7	7	10	8	6	0	1	4	5	6	3	3	7	4	4	4
Q3V132	ADP/ATP translocase 4 OS=Mus musculus OX=10090 GN=Slc25a31 PE=1 SV=1 - [ADT4_MOUSE]	Slc25a31	0.0223794	1.01563	0.906375	0.975388	14	15	27	18	18	21	20	14	15	29	20	14	12	21	15	19
Q9CQZ5	NADH dehydrogenase [ubiquinone] 1 alpha subcomplex subunit 6 OS=Mus musculus OX=10090 GN=Ndufa6 PE=1 SV=1 - [NDUA6_MOUSE]	Ndufa6	0.0208367	1.01455	0.973335	0.988805	0	0	2	3	4	2	6	6	0	7	5	0	0	2	0	8
A2ABU4	Myomesin-3 OS=Mus musculus OX=10090 GN=Myom3 PE=1 SV=1 - [MYOM3_MOUSE]	Myom3	0.0181587	1.01267	0.974111	0.988805	3	1	8	2	0	3	0	0	0	6	4	1	0	0	2	0
P97355	Spermine synthase OS=Mus musculus OX=10090 GN=Sms PE=1 SV=1 - [SPSY_MOUSE]	Sms	0.0181344	1.01265	0.972765	0.988805	0	0	0	3	0	5	2	5	3	1	5	0	0	2	1	4
P00405	Cytochrome c oxidase subunit 2 OS=Mus musculus OX=10090 GN=Mtco2 PE=1 SV=1 - [COX2_MOUSE]	Mtco2	0.0175225	1.01222	0.928046	0.984356	13	10	11	10	9	13	10	7	6	17	9	9	7	8	9	12
P51881	ADP/ATP translocase 2 OS=Mus musculus OX=10090 GN=Slc25a5 PE=1 SV=3 - [ADT2_MOUSE]	Slc25a5	0.0170359	1.01188	0.9391	0.988154	49	41	62	47	34	56	50	36	27	67	50	25	36	63	35	47
Q8QZT1	Acetyl-CoA acetyltransferase, mitochondrial OS=Mus musculus OX=10090 GN=Acat1 PE=1 SV=1 - [THIL_MOUSE]	Acat1	0.0157143	1.01095	0.943223	0.988154	26	21	29	22	15	14	10	15	17	25	18	15	15	15	15	28
Q9D172	Glutamine amidotransferase-like class 1 domain-containing protein 3A, mitochondrial OS=Mus musculus OX=10090 GN=Gatd3a PE=1 SV=1 - [GAL3A_MOUSE]	Gatd3a	0.015053	1.01049	0.949916	0.988154	5	3	4	7	3	5	2	3	3	2	4	7	4	5	4	2
Q60932	Voltage-dependent anion-selective channel protein 1 OS=Mus musculus OX=10090 GN=Vdac1 PE=1 SV=3 - [VDAC1_MOUSE]	Vdac1	0.0135852	1.00946	0.91721	0.979589	111	102	87	95	81	78	71	69	83	79	82	78	97	88	88	93
P68134	Actin, alpha skeletal muscle OS=Mus musculus OX=10090 GN=Acta1 PE=1 SV=1 - [ACTS_MOUSE]	Acta1	0.0100291	1.00698	0.937691	0.988154	1048	1136	1420	1440	1199	1791	1510	1382	1329	1311	1365	1327	1333	1488	1367	1305
P12787	Cytochrome c oxidase subunit 5A, mitochondrial OS=Mus musculus OX=10090 GN=Cox5a PE=1 SV=2 - [COX5A_MOUSE]	Cox5a	0.00926916	1.00645	0.965418	0.988805	12	6	12	14	5	10	12	7	6	11	9	6	9	10	9	9
P19783	Cytochrome c oxidase subunit 4 isoform 1, mitochondrial OS=Mus musculus OX=10090 GN=Cox4i1 PE=1 SV=2 - [COX41_MOUSE]	Cox4i1	0.00696078	1.00484	0.974979	0.988805	19	18	16	15	14	8	7	9	11	17	10	9	11	12	13	17
Q5SX40	Myosin-1 OS=Mus musculus OX=10090 GN=Myh1 PE=1 SV=1 - [MYH1_MOUSE]	Myh1	0.00601251	1.00418	0.957857	0.988154	2282	2229	2647	2628	2602	3169	2824	2673	2546	2926	2563	2728	2403	2682	2539	2533
P13542	Myosin-8 OS=Mus musculus OX=10090 GN=Myh8 PE=2 SV=2 - [MYH8_MOUSE]	Myh8	0.00278365	1.00193	0.982237	0.991592	1599	1619	2035	2032	2103	2515	2338	2131	1964	2150	2098	2074	1855	2078	1975	1937
Q9D6R2	Isocitrate dehydrogenase [NAD] subunit alpha, mitochondrial OS=Mus musculus OX=10090 GN=Idh3a PE=1 SV=1 - [IDH3A_MOUSE]	Idh3a	0.00180731	1.00125	0.991993	0.996694	28	21	13	24	17	21	27	18	17	25	24	16	16	25	16	22
Q9CZ13	Cytochrome b-c1 complex subunit 1, mitochondrial OS=Mus musculus OX=10090 GN=Uqcrc1 PE=1 SV=2 - [QCR1_MOUSE]	Uqcrc1	0.000258437	1.00018	0.999076	0.999076	38	30	29	39	24	25	13	18	23	39	22	19	23	22	25	32
Q6P8J7	Creatine kinase S-type, mitochondrial OS=Mus musculus OX=10090 GN=Ckmt2 PE=1 SV=1 - [KCRS_MOUSE]	Ckmt2	-0.000754965	0.999477	0.997037	0.999076	79	58	64	91	57	92	93	65	51	76	69	52	48	80	67	123
Q5SX39	Myosin-4 OS=Mus musculus OX=10090 GN=Myh4 PE=2 SV=1 - [MYH4_MOUSE]	Myh4	-0.00183001	0.998732	0.987791	0.99483	3253	3425	4027	4082	4106	4816	4762	4494	4053	4021	4241	4187	3834	4301	4075	3896
Q8BMF4	Dihydrolipoyllysine-residue acetyltransferase component of pyruvate dehydrogenase complex, mitochondrial OS=Mus musculus OX=10090 GN=Dlat PE=1 SV=2 - [ODP2_MOUSE]	Dlat	-0.00704759	0.995127	0.977145	0.988805	18	13	6	13	6	10	6	7	9	6	11	6	9	11	9	14
P05977	Myosin light chain 1/3, skeletal muscle isoform OS=Mus musculus OX=10090 GN=Myl1 PE=1 SV=2 - [MYL1_MOUSE]	Myl1	-0.011377	0.992145	0.94423	0.988154	196	203	256	253	278	395	352	285	242	271	306	221	251	323	240	256
P10639	Thioredoxin OS=Mus musculus OX=10090 GN=Txn PE=1 SV=3 - [THIO_MOUSE]	Txn	-0.0125438	0.991343	0.955738	0.988154	3	3	3	2	5	3	2	3	2	4	5	1	2	4	3	2
Q8K2B3	Succinate dehydrogenase [ubiquinone] flavoprotein subunit, mitochondrial OS=Mus musculus OX=10090 GN=Sdha PE=1 SV=1 - [SDHA_MOUSE]	Sdha	-0.0154504	0.989348	0.96647	0.988805	25	18	12	19	11	11	11	2	8	18	12	6	9	14	8	15
Q6ZQ12	Ninein-like protein OS=Mus musculus OX=10090 GN=Ninl PE=1 SV=3 - [NINL_MOUSE]	Ninl	-0.0155185	0.989301	0.972047	0.988805	4	4	1	1	1	1	0	0	3	1	0	2	3	1	5	0
Q8BH59	Calcium-binding mitochondrial carrier protein Aralar1 OS=Mus musculus OX=10090 GN=Slc25a12 PE=1 SV=1 - [CMC1_MOUSE]	Slc25a12	-0.0160527	0.988935	0.956405	0.988154	67	52	54	54	38	26	33	20	28	74	55	20	31	38	28	43
P62075	Mitochondrial import inner membrane translocase subunit Tim13 OS=Mus musculus OX=10090 GN=Timm13 PE=1 SV=1 - [TIM13_MOUSE]	Timm13	-0.0204339	0.985936	0.956079	0.988154	1	3	3	1	3	3	1	2	4	0	1	4	3	4	6	1
Q3MI48	Junctional sarcoplasmic reticulum protein 1 OS=Mus musculus OX=10090 GN=Jsrp1 PE=1 SV=2 - [JSPR1_MOUSE]	Jsrp1	-0.0213047	0.985341	0.916798	0.979589	4	3	2	4	2	3	4	4	5	2	4	5	3	2	3	5
P68369	Tubulin alpha-1A chain OS=Mus musculus OX=10090 GN=Tuba1a PE=1 SV=1 - [TBA1A_MOUSE]	Tuba1a	-0.0213126	0.985336	0.871761	0.960069	29	27	22	28	27	25	22	34	21	27	24	28	21	29	26	24
O08749	Dihydrolipoyl dehydrogenase, mitochondrial OS=Mus musculus OX=10090 GN=Dld PE=1 SV=2 - [DLDH_MOUSE]	Dld	-0.0294065	0.979823	0.881726	0.963314	15	11	16	22	11	14	16	12	9	13	10	15	9	18	12	19
P63038	60 kDa heat shock protein, mitochondrial OS=Mus musculus OX=10090 GN=Hspd1 PE=1 SV=1 - [CH60_MOUSE]	Hspd1	-0.031198	0.978607	0.916061	0.979589	17	18	7	9	3	8	7	6	7	12	8	8	4	8	11	7
P68033	Actin, alpha cardiac muscle 1 OS=Mus musculus OX=10090 GN=Actc1 PE=1 SV=1 - [ACTC_MOUSE]	Actc1	-0.0319994	0.978064	0.819326	0.9511	847	901	1149	1154	947	1584	1274	1118	1099	1032	1101	1039	1066	1235	1066	1013
Q9JLH8	Tropomodulin-4 OS=Mus musculus OX=10090 GN=Tmod4 PE=2 SV=1 - [TMOD4_MOUSE]	Tmod4	-0.0352231	0.975881	0.80584	0.949901	18	19	19	19	17	18	20	14	15	16	23	18	21	12	16	16
Q3UU35	Ovostatin homolog OS=Mus musculus OX=10090 GN=Ovos PE=2 SV=2 - [OVOS_MOUSE]	Ovos	-0.0415559	0.971607	0.886011	0.963314	3	2	4	4	5	4	1	2	3	1	4	5	3	3	5	1
E9Q784	Zinc finger CCCH domain-containing protein 13 OS=Mus musculus OX=10090 GN=Zc3h13 PE=1 SV=1 - [ZC3HD_MOUSE]	Zc3h13	-0.0422003	0.971173	0.928638	0.984356	0	0	2	3	3	3	3	2	0	2	1	0	0	6	1	3
P62897	Cytochrome c, somatic OS=Mus musculus OX=10090 GN=Cycs PE=1 SV=2 - [CYC_MOUSE]	Cycs	-0.0505064	0.965597	0.731413	0.912115	21	24	22	29	18	16	22	25	27	24	18	23	24	22	24	17
P48962	ADP/ATP translocase 1 OS=Mus musculus OX=10090 GN=Slc25a4 PE=1 SV=4 - [ADT1_MOUSE]	Slc25a4	-0.0517146	0.964789	0.761553	0.92787	118	110	130	113	85	130	121	93	87	146	111	71	90	130	85	119
Q9ERS2	NADH dehydrogenase [ubiquinone] 1 alpha subcomplex subunit 13 OS=Mus musculus OX=10090 GN=Ndufa13 PE=1 SV=3 - [NDUAD_MOUSE]	Ndufa13	-0.053234	0.963773	0.856491	0.95601	7	8	8	8	6	5	6	2	6	3	10	2	6	9	6	8
P27773	Protein disulfide-isomerase A3 OS=Mus musculus OX=10090 GN=Pdia3 PE=1 SV=2 - [PDIA3_MOUSE]	Pdia3	-0.0567149	0.961451	0.920147	0.980257	6	4	7	5	0	0	1	0	1	4	1	2	0	5	3	0
Q3TWF6	WD repeat-containing protein 70 OS=Mus musculus OX=10090 GN=Wdr70 PE=1 SV=1 - [WDR70_MOUSE]	Wdr70	-0.0580459	0.960564	0.888577	0.963314	3	1	2	1	0	3	1	0	4	0	0	2	4	1	2	2
A2AQP0	Myosin-7B OS=Mus musculus OX=10090 GN=Myh7b PE=3 SV=1 - [MYH7B_MOUSE]	Myh7b	-0.0630255	0.957255	0.650272	0.872517	115	132	171	137	153	163	172	177	163	167	133	178	153	124	155	120
Q64727	Vinculin OS=Mus musculus OX=10090 GN=Vcl PE=1 SV=4 - [VINC_MOUSE]	Vcl	-0.0662981	0.955086	0.866541	0.956806	2	2	1	1	1	4	3	7	1	3	1	3	0	6	3	1
Q9JJZ2	Tubulin alpha-8 chain OS=Mus musculus OX=10090 GN=Tuba8 PE=1 SV=1 - [TBA8_MOUSE]	Tuba8	-0.0707223	0.952161	0.582524	0.84297	32	31	30	36	28	34	24	34	25	32	26	35	27	28	28	26
Q9QZ47	Troponin T, fast skeletal muscle OS=Mus musculus OX=10090 GN=Tnnt3 PE=1 SV=3 - [TNNT3_MOUSE]	Tnnt3	-0.0710757	0.951928	0.493934	0.769956	302	331	334	324	283	343	338	338	342	313	313	323	304	310	319	288
Q02566	Myosin-6 OS=Mus musculus OX=10090 GN=Myh6 PE=1 SV=2 - [MYH6_MOUSE]	Myh6	-0.0758785	0.948764	0.590903	0.848233	678	639	1158	826	720	963	787	763	702	865	757	758	737	741	759	651
P68368	Tubulin alpha-4A chain OS=Mus musculus OX=10090 GN=Tuba4a PE=1 SV=1 - [TBA4A_MOUSE]	Tuba4a	-0.0783418	0.947146	0.523805	0.801171	43	42	38	46	37	47	35	50	38	40	35	46	43	38	39	35
P10126	Elongation factor 1-alpha 1 OS=Mus musculus OX=10090 GN=Eef1a1 PE=1 SV=3 - [EF1A1_MOUSE]	Eef1a1	-0.0842413	0.94328	0.677724	0.880172	14	11	8	8	6	9	9	9	10	10	8	7	8	16	9	5
Q64433	10 kDa heat shock protein, mitochondrial OS=Mus musculus OX=10090 GN=Hspe1 PE=1 SV=2 - [CH10_MOUSE]	Hspe1	-0.0855057	0.942454	0.799771	0.949901	5	3	2	3	1	2	1	0	1	1	4	1	1	3	1	1
Q69ZJ7	Guanine nucleotide exchange factor subunit RIC1 OS=Mus musculus OX=10090 GN=Ric1 PE=1 SV=2 - [RIC1_MOUSE]	Ric1	-0.0855865	0.942401	0.730719	0.912115	3	2	3	4	4	5	6	3	3	5	5	1	3	2	5	4
Q922F4	Tubulin beta-6 chain OS=Mus musculus OX=10090 GN=Tubb6 PE=1 SV=1 - [TBB6_MOUSE]	Tubb6	-0.0883392	0.940605	0.687115	0.880172	10	8	9	18	9	14	10	15	8	7	7	15	7	13	12	13
Q8BFR5	Elongation factor Tu, mitochondrial OS=Mus musculus OX=10090 GN=Tufm PE=1 SV=1 - [EFTU_MOUSE]	Tufm	-0.0914487	0.93858	0.824069	0.9511	3	0	3	7	2	3	5	3	3	6	1	1	1	4	2	7
Q9CQQ7	ATP synthase F(0) complex subunit B1, mitochondrial OS=Mus musculus OX=10090 GN=Atp5pb PE=1 SV=1 - [AT5F1_MOUSE]	Atp5pb	-0.0917073	0.938412	0.693572	0.883106	7	5	5	7	2	4	3	5	3	6	4	3	2	5	5	4
Q91Z83	Myosin-7 OS=Mus musculus OX=10090 GN=Myh7 PE=2 SV=1 - [MYH7_MOUSE]	Myh7	-0.0993955	0.933424	0.538406	0.802465	790	693	1482	936	754	991	777	757	714	920	819	766	802	800	808	676
P99024	Tubulin beta-5 chain OS=Mus musculus OX=10090 GN=Tubb5 PE=1 SV=1 - [TBB5_MOUSE]	Tubb5	-0.0999961	0.933035	0.621275	0.855262	21	16	12	18	16	19	11	26	11	15	13	22	10	18	14	15
P15508	Spectrin beta chain, erythrocytic OS=Mus musculus OX=10090 GN=Sptb PE=1 SV=4 - [SPTB1_MOUSE]	Sptb	-0.100766	0.932538	0.81376	0.9511	0	0	2	3	1	4	3	0	1	1	3	1	0	0	3	1
P35486	Pyruvate dehydrogenase E1 component subunit alpha, somatic form, mitochondrial OS=Mus musculus OX=10090 GN=Pdha1 PE=1 SV=1 - [ODPA_MOUSE]	Pdha1	-0.102758	0.931251	0.527869	0.801171	18	14	16	14	14	15	12	12	15	20	14	11	10	10	13	18
Q9JK53	Prolargin OS=Mus musculus OX=10090 GN=Prelp PE=1 SV=2 - [PRELP_MOUSE]	Prelp	-0.104602	0.930062	0.832462	0.953615	3	0	8	3	4	1	4	3	2	1	0	3	4	12	1	3
Q60930	Voltage-dependent anion-selective channel protein 2 OS=Mus musculus OX=10090 GN=Vdac2 PE=1 SV=2 - [VDAC2_MOUSE]	Vdac2	-0.105094	0.929744	0.718447	0.909318	5	6	4	15	10	9	6	11	8	5	6	7	4	16	5	12
Q924X2	Carnitine O-palmitoyltransferase 1, muscle isoform OS=Mus musculus OX=10090 GN=Cpt1b PE=1 SV=1 - [CPT1B_MOUSE]	Cpt1b	-0.110787	0.926082	0.748349	0.91971	14	12	24	18	13	5	12	14	9	21	13	12	3	15	8	20
P41216	Long-chain-fatty-acid--CoA ligase 1 OS=Mus musculus OX=10090 GN=Acsl1 PE=1 SV=2 - [ACSL1_MOUSE]	Acsl1	-0.111739	0.925472	0.822921	0.9511	16	8	14	12	5	1	1	6	8	7	3	7	2	3	9	16
Q9ERD7	Tubulin beta-3 chain OS=Mus musculus OX=10090 GN=Tubb3 PE=1 SV=1 - [TBB3_MOUSE]	Tubb3	-0.114479	0.923716	0.628271	0.85655	13	10	9	17	8	18	11	22	7	7	10	14	9	14	11	14
O89104	Synaptophysin-like protein 2 OS=Mus musculus OX=10090 GN=Sypl2 PE=1 SV=1 - [SYPL2_MOUSE]	Sypl2	-0.115001	0.923382	0.497115	0.772076	13	10	13	17	13	10	8	13	11	10	11	7	10	13	12	14
O09161	Calsequestrin-2 OS=Mus musculus OX=10090 GN=Casq2 PE=1 SV=3 - [CASQ2_MOUSE]	Casq2	-0.118791	0.920959	0.851984	0.95601	9	5	22	7	1	0	0	0	1	5	1	1	3	1	3	2
Q99J99	3-mercaptopyruvate sulfurtransferase OS=Mus musculus OX=10090 GN=Mpst PE=1 SV=4 - [THTM_MOUSE]	Mpst	-0.126049	0.916337	0.788524	0.944447	5	5	4	1	8	0	1	3	3	3	1	0	4	5	2	5
P63101	14-3-3 protein zeta/delta OS=Mus musculus OX=10090 GN=Ywhaz PE=1 SV=1 - [1433Z_MOUSE]	Ywhaz	-0.12945	0.91418	0.461046	0.741628	16	17	19	19	15	19	10	24	16	17	10	14	18	19	16	15
P11087	Collagen alpha-1(I) chain OS=Mus musculus OX=10090 GN=Col1a1 PE=1 SV=4 - [CO1A1_MOUSE]	Col1a1	-0.129958	0.913858	0.659857	0.877051	14	6	14	9	4	12	7	8	11	15	7	4	11	14	6	5
P10649	Glutathione S-transferase Mu 1 OS=Mus musculus OX=10090 GN=Gstm1 PE=1 SV=2 - [GSTM1_MOUSE]	Gstm1	-0.13203	0.912546	0.699921	0.888522	17	13	12	11	9	3	3	4	11	8	9	6	13	7	4	6
Q9CZB0	Succinate dehydrogenase cytochrome b560 subunit, mitochondrial OS=Mus musculus OX=10090 GN=Sdhc PE=1 SV=1 - [C560_MOUSE]	Sdhc	-0.132367	0.912334	0.721312	0.910226	6	3	0	2	2	2	1	2	3	2	1	0	2	3	2	4
P23927	Alpha-crystallin B chain OS=Mus musculus OX=10090 GN=Cryab PE=1 SV=2 - [CRYAB_MOUSE]	Cryab	-0.132479	0.912263	0.821539	0.9511	22	11	24	11	2	2	0	7	4	8	3	5	5	10	7	2
Q91WD5	NADH dehydrogenase [ubiquinone] iron-sulfur protein 2, mitochondrial OS=Mus musculus OX=10090 GN=Ndufs2 PE=1 SV=1 - [NDUS2_MOUSE]	Ndufs2	-0.139297	0.907962	0.676151	0.880172	6	4	5	7	5	4	6	1	3	4	6	2	1	6	3	8
E9PZQ0	Ryanodine receptor 1 OS=Mus musculus OX=10090 GN=Ryr1 PE=1 SV=1 - [RYR1_MOUSE]	Ryr1	-0.139681	0.90772	0.392714	0.679635	109	113	92	115	86	125	108	99	90	63	110	142	104	88	86	82
P04186	Complement factor B OS=Mus musculus OX=10090 GN=Cfb PE=1 SV=2 - [CFAB_MOUSE]	Cfb	-0.146826	0.903236	0.767655	0.930706	3	7	6	1	3	2	2	4	4	0	3	12	5	5	5	0
Q99LC5	Electron transfer flavoprotein subunit alpha, mitochondrial OS=Mus musculus OX=10090 GN=Etfa PE=1 SV=2 - [ETFA_MOUSE]	Etfa	-0.15261	0.899621	0.543178	0.802465	30	27	27	32	22	13	10	15	17	15	14	16	21	16	17	31
P07901	Heat shock protein HSP 90-alpha OS=Mus musculus OX=10090 GN=Hsp90aa1 PE=1 SV=4 - [HS90A_MOUSE]	Hsp90aa1	-0.153913	0.898809	0.613758	0.855262	12	12	8	4	4	9	11	6	8	3	9	7	11	12	8	3
Q9WUZ7	SH3 domain-binding glutamic acid-rich protein OS=Mus musculus OX=10090 GN=Sh3bgr PE=1 SV=1 - [SH3BG_MOUSE]	Sh3bgr	-0.157975	0.896282	0.359138	0.637132	7	6	10	11	11	14	8	9	11	10	6	9	9	9	9	7
P47757	F-actin-capping protein subunit beta OS=Mus musculus OX=10090 GN=Capzb PE=1 SV=3 - [CAPZB_MOUSE]	Capzb	-0.159162	0.895545	0.748031	0.91971	4	3	2	1	2	2	0	0	6	1	0	1	7	4	2	0
P14824	Annexin A6 OS=Mus musculus OX=10090 GN=Anxa6 PE=1 SV=3 - [ANXA6_MOUSE]	Anxa6	-0.159973	0.895042	0.318209	0.599647	34	43	36	30	27	43	32	40	31	25	39	38	31	38	23	27
P17742	Peptidyl-prolyl cis-trans isomerase A OS=Mus musculus OX=10090 GN=Ppia PE=1 SV=2 - [PPIA_MOUSE]	Ppia	-0.162782	0.893301	0.606544	0.8544	9	9	7	6	6	5	3	8	9	6	1	5	8	10	9	7
A2ASS6	Titin OS=Mus musculus OX=10090 GN=Ttn PE=1 SV=1 - [TITIN_MOUSE]	Ttn	-0.165115	0.891857	0.143235	0.345065	3433	3551	3443	3853	3730	4319	3868	3427	3770	3001	3611	3209	3514	3569	3068	3188
A2AGL3	Ryanodine receptor 3 OS=Mus musculus OX=10090 GN=Ryr3 PE=1 SV=1 - [RYR3_MOUSE]	Ryr3	-0.170497	0.888537	0.480665	0.760455	10	7	13	13	11	12	11	11	7	4	12	17	10	8	12	6
P0CG49	Polyubiquitin-B OS=Mus musculus OX=10090 GN=Ubb PE=2 SV=1 - [UBB_MOUSE]	Ubb	-0.171651	0.887826	0.352621	0.631544	4	7	6	6	7	6	6	4	8	6	5	3	6	8	4	5
A2A935	Histone-lysine N-methyltransferase PRDM16 OS=Mus musculus OX=10090 GN=Prdm16 PE=1 SV=1 - [PRD16_MOUSE]	Prdm16	-0.172216	0.887478	0.682894	0.880172	5	5	3	1	2	0	0	2	3	3	2	0	3	1	2	1
Q5XKE0	Myosin-binding protein C, fast-type OS=Mus musculus OX=10090 GN=Mybpc2 PE=1 SV=1 - [MYPC2_MOUSE]	Mybpc2	-0.172888	0.887065	0.290472	0.564956	250	292	275	342	334	476	430	369	369	217	326	301	286	360	318	338
Q9WVC6	Serine/threonine-protein kinase Sgk1 OS=Mus musculus OX=10090 GN=Sgk1 PE=1 SV=1 - [SGK1_MOUSE]	Sgk1	-0.176314	0.884961	0.513188	0.788375	9	3	2	5	3	3	1	3	4	2	2	3	3	4	2	4
Q8R1I1	Cytochrome b-c1 complex subunit 9 OS=Mus musculus OX=10090 GN=Uqcr10 PE=1 SV=1 - [QCR9_MOUSE]	Uqcr10	-0.176801	0.884663	0.686392	0.880172	6	2	4	3	3	1	0	3	2	4	2	2	1	1	0	8
Q8CAQ8	MICOS complex subunit Mic60 OS=Mus musculus OX=10090 GN=Immt PE=1 SV=1 - [MIC60_MOUSE]	Immt	-0.178436	0.88366	0.450033	0.737898	12	7	6	12	6	9	9	4	11	5	10	5	5	8	7	11
Q9QXZ0	Microtubule-actin cross-linking factor 1 OS=Mus musculus OX=10090 GN=Macf1 PE=1 SV=2 - [MACF1_MOUSE]	Macf1	-0.189106	0.877149	0.533776	0.802465	1	2	3	2	1	4	1	3	1	3	2	1	1	3	0	2
A2AG06	Meiosis-specific coiled-coil domain-containing protein MEIOC OS=Mus musculus OX=10090 GN=Meioc PE=1 SV=1 - [MEIOC_MOUSE]	Meioc	-0.19013	0.876526	0.323825	0.604853	9	11	6	8	6	14	13	12	11	9	10	6	10	9	8	7
Q99JY0	Trifunctional enzyme subunit beta, mitochondrial OS=Mus musculus OX=10090 GN=Hadhb PE=1 SV=1 - [ECHB_MOUSE]	Hadhb	-0.198281	0.871589	0.457634	0.741628	17	12	18	23	16	13	5	12	10	12	9	12	8	9	11	22
Q8VEM8	Phosphate carrier protein, mitochondrial OS=Mus musculus OX=10090 GN=Slc25a3 PE=1 SV=1 - [MPCP_MOUSE]	Slc25a3	-0.205313	0.86735	0.245892	0.507538	17	10	9	17	12	15	16	9	10	12	10	8	11	11	13	10
P56135	ATP synthase subunit f, mitochondrial OS=Mus musculus OX=10090 GN=Atp5mf PE=1 SV=3 - [ATPK_MOUSE]	Atp5mf	-0.208752	0.865285	0.342719	0.626349	10	7	8	11	10	11	8	8	8	10	13	4	4	10	7	9
Q80X90	Filamin-B OS=Mus musculus OX=10090 GN=Flnb PE=1 SV=3 - [FLNB_MOUSE]	Flnb	-0.209724	0.864703	0.63571	0.858496	2	8	5	2	1	4	3	8	4	6	5	3	4	8	1	0
P62880	Guanine nucleotide-binding protein G(I)/G(S)/G(T) subunit beta-2 OS=Mus musculus OX=10090 GN=Gnb2 PE=1 SV=3 - [GBB2_MOUSE]	Gnb2	-0.211877	0.863413	0.619226	0.855262	3	1	0	0	1	4	5	3	0	1	1	1	1	3	1	0
P0DP27	Calmodulin-2 OS=Mus musculus OX=10090 GN=Calm2 PE=1 SV=1 - [CALM2_MOUSE]	Calm2	-0.212452	0.863069	0.274965	0.547348	8	11	13	14	12	12	13	7	15	8	10	7	13	14	7	11
Q62425	Cytochrome c oxidase subunit NDUFA4 OS=Mus musculus OX=10090 GN=Ndufa4 PE=1 SV=2 - [NDUA4_MOUSE]	Ndufa4	-0.217699	0.859936	0.383176	0.668587	15	9	8	18	7	12	8	6	10	4	6	8	9	12	11	11
Q9D783	Kelch-like protein 40 OS=Mus musculus OX=10090 GN=Klhl40 PE=1 SV=1 - [KLH40_MOUSE]	Klhl40	-0.219171	0.859059	0.61606	0.855262	3	4	1	2	0	1	0	7	4	2	2	3	1	0	1	2
Q62234	Myomesin-1 OS=Mus musculus OX=10090 GN=Myom1 PE=1 SV=2 - [MYOM1_MOUSE]	Myom1	-0.220779	0.858102	0.0883091	0.247967	139	147	150	152	146	195	182	158	159	114	142	134	164	146	134	119
O08638	Myosin-11 OS=Mus musculus OX=10090 GN=Myh11 PE=1 SV=1 - [MYH11_MOUSE]	Myh11	-0.231197	0.851928	0.414587	0.698176	1	2	0	3	1	3	3	3	1	1	1	1	2	1	2	1
Q64521	Glycerol-3-phosphate dehydrogenase, mitochondrial OS=Mus musculus OX=10090 GN=Gpd2 PE=1 SV=2 - [GPDM_MOUSE]	Gpd2	-0.238086	0.84787	0.512987	0.788375	18	19	8	17	7	9	5	10	2	8	12	9	10	7	4	5
Q9QXL1	Kinesin-like protein KIF21B OS=Mus musculus OX=10090 GN=Kif21b PE=1 SV=2 - [KI21B_MOUSE]	Kif21b	-0.239858	0.846829	0.540481	0.802465	4	1	3	2	0	2	1	2	3	0	2	1	2	0	4	3
P68372	Tubulin beta-4B chain OS=Mus musculus OX=10090 GN=Tubb4b PE=1 SV=1 - [TBB4B_MOUSE]	Tubb4b	-0.245503	0.843522	0.148396	0.35548	30	29	22	31	26	36	24	32	23	20	23	28	16	33	20	27
Q62082	Myosin regulatory light chain 10 OS=Mus musculus OX=10090 GN=Myl10 PE=2 SV=1 - [MYL10_MOUSE]	Myl10	-0.248828	0.84158	0.683539	0.880172	11	5	34	8	3	3	2	4	0	8	3	0	5	4	7	5
P04117	Fatty acid-binding protein, adipocyte OS=Mus musculus OX=10090 GN=Fabp4 PE=1 SV=3 - [FABP4_MOUSE]	Fabp4	-0.255453	0.837724	0.406847	0.695576	9	7	4	5	1	7	5	3	4	2	6	4	3	6	2	4
Q9D0M3	Cytochrome c1, heme protein, mitochondrial OS=Mus musculus OX=10090 GN=Cyc1 PE=1 SV=1 - [CY1_MOUSE]	Cyc1	-0.265518	0.8319	0.364862	0.643552	17	12	9	13	3	8	5	7	11	11	6	5	9	8	4	8
P97443	Histone-lysine N-methyltransferase Smyd1 OS=Mus musculus OX=10090 GN=Smyd1 PE=1 SV=3 - [SMYD1_MOUSE]	Smyd1	-0.266602	0.831275	0.373981	0.65524	8	11	8	10	8	10	13	10	2	5	11	6	5	12	4	7
Q02788	Collagen alpha-2(VI) chain OS=Mus musculus OX=10090 GN=Col6a2 PE=1 SV=3 - [CO6A2_MOUSE]	Col6a2	-0.276938	0.825341	0.321916	0.603948	9	3	2	8	8	4	6	4	4	3	3	3	4	9	4	3
Q9CQN1	Heat shock protein 75 kDa, mitochondrial OS=Mus musculus OX=10090 GN=Trap1 PE=1 SV=1 - [TRAP1_MOUSE]	Trap1	-0.278458	0.824472	0.104761	0.28113	4	5	5	4	4	5	5	3	5	3	4	5	3	5	2	3
P30275	Creatine kinase U-type, mitochondrial OS=Mus musculus OX=10090 GN=Ckmt1 PE=1 SV=1 - [KCRU_MOUSE]	Ckmt1	-0.288037	0.819016	0.231793	0.496365	12	8	9	13	9	11	14	10	7	5	10	5	6	12	7	17
Q99P72	Reticulon-4 OS=Mus musculus OX=10090 GN=Rtn4 PE=1 SV=2 - [RTN4_MOUSE]	Rtn4	-0.288803	0.818581	0.242288	0.50606	5	3	3	4	5	7	8	4	3	2	5	2	3	3	4	7
P62908	40S ribosomal protein S3 OS=Mus musculus OX=10090 GN=Rps3 PE=1 SV=1 - [RS3_MOUSE]	Rps3	-0.29198	0.81678	0.539887	0.802465	3	3	0	1	2	0	1	3	2	4	0	0	0	4	3	0
O70548	Telethonin OS=Mus musculus OX=10090 GN=Tcap PE=1 SV=1 - [TELT_MOUSE]	Tcap	-0.298399	0.813154	0.529075	0.801171	0	0	2	4	2	4	1	3	0	1	3	0	0	4	0	1
P16858	Glyceraldehyde-3-phosphate dehydrogenase OS=Mus musculus OX=10090 GN=Gapdh PE=1 SV=2 - [G3P_MOUSE]	Gapdh	-0.300825	0.811788	0.0528922	0.16134	484	476	425	472	367	437	416	460	523	416	385	315	486	404	348	247
Q62000	Mimecan OS=Mus musculus OX=10090 GN=Ogn PE=1 SV=1 - [MIME_MOUSE]	Ogn	-0.311303	0.805914	0.563088	0.823273	3	0	16	8	9	13	15	12	11	10	3	5	6	17	3	4
P20801	Troponin C, skeletal muscle OS=Mus musculus OX=10090 GN=Tnnc2 PE=1 SV=2 - [TNNC2_MOUSE]	Tnnc2	-0.316889	0.802799	0.0150857	0.0676028	126	138	149	149	146	162	149	139	165	141	110	115	140	107	104	111
P60766	Cell division control protein 42 homolog OS=Mus musculus OX=10090 GN=Cdc42 PE=1 SV=2 - [CDC42_MOUSE]	Cdc42	-0.321565	0.800201	0.330603	0.612121	4	3	3	3	1	2	2	4	4	5	2	1	3	4	2	0
P12382	ATP-dependent 6-phosphofructokinase, liver type OS=Mus musculus OX=10090 GN=Pfkl PE=1 SV=4 - [PFKAL_MOUSE]	Pfkl	-0.322201	0.799849	0.493503	0.769956	4	9	2	6	1	2	0	2	6	0	3	3	6	2	2	1
P14602	Heat shock protein beta-1 OS=Mus musculus OX=10090 GN=Hspb1 PE=1 SV=3 - [HSPB1_MOUSE]	Hspb1	-0.341882	0.789011	0.328688	0.611245	9	7	17	3	4	4	5	11	7	10	3	4	5	12	3	3
Q8BQM8	Echinoderm microtubule-associated protein-like 5 OS=Mus musculus OX=10090 GN=Eml5 PE=2 SV=2 - [EMAL5_MOUSE]	Eml5	-0.345892	0.786821	0.410806	0.698176	2	1	0	1	5	1	4	4	2	3	3	0	3	1	0	1
P47754	F-actin-capping protein subunit alpha-2 OS=Mus musculus OX=10090 GN=Capza2 PE=1 SV=3 - [CAZA2_MOUSE]	Capza2	-0.358619	0.779911	0.0481405	0.153471	15	18	16	16	18	25	21	15	21	14	16	9	20	17	11	13
Q9DCJ5	NADH dehydrogenase [ubiquinone] 1 alpha subcomplex subunit 8 OS=Mus musculus OX=10090 GN=Ndufa8 PE=1 SV=3 - [NDUA8_MOUSE]	Ndufa8	-0.367253	0.775257	0.286825	0.563027	3	2	3	4	3	5	5	2	2	4	4	0	2	2	1	6
Q9QYX7	Protein piccolo OS=Mus musculus OX=10090 GN=Pclo PE=1 SV=4 - [PCLO_MOUSE]	Pclo	-0.372236	0.772584	0.422622	0.702713	2	0	3	0	0	4	1	0	3	1	0	0	0	0	1	4
Q9DCS9	NADH dehydrogenase [ubiquinone] 1 beta subcomplex subunit 10 OS=Mus musculus OX=10090 GN=Ndufb10 PE=1 SV=3 - [NDUBA_MOUSE]	Ndufb10	-0.376981	0.770047	0.315123	0.599158	4	3	5	4	2	6	7	2	1	3	3	2	0	4	2	6
Q60854	Serpin B6 OS=Mus musculus OX=10090 GN=Serpinb6 PE=1 SV=1 - [SPB6_MOUSE]	Serpinb6	-0.386303	0.765088	0.429893	0.71201	1	1	4	0	1	0	5	7	4	0	0	1	2	3	3	1
P62082	40S ribosomal protein S7 OS=Mus musculus OX=10090 GN=Rps7 PE=2 SV=1 - [RS7_MOUSE]	Rps7	-0.398639	0.758573	0.419847	0.701198	8	7	3	1	0	1	0	2	2	0	1	1	3	3	2	0
P68510	14-3-3 protein eta OS=Mus musculus OX=10090 GN=Ywhah PE=1 SV=2 - [1433F_MOUSE]	Ywhah	-0.400148	0.757781	0.0353158	0.122737	12	12	14	15	9	19	9	17	11	13	9	7	11	10	9	8
Q9D023	Mitochondrial pyruvate carrier 2 OS=Mus musculus OX=10090 GN=Mpc2 PE=1 SV=1 - [MPC2_MOUSE]	Mpc2	-0.401411	0.757118	0.413653	0.698176	3	3	0	3	1	4	1	2	1	4	0	0	0	4	0	5
Q61941	NAD(P) transhydrogenase, mitochondrial OS=Mus musculus OX=10090 GN=Nnt PE=1 SV=2 - [NNTM_MOUSE]	Nnt	-0.405907	0.754761	0.475516	0.755823	7	3	10	4	0	1	0	0	0	4	0	1	1	1	0	1
Q9CR68	Cytochrome b-c1 complex subunit Rieske, mitochondrial OS=Mus musculus OX=10090 GN=Uqcrfs1 PE=1 SV=1 - [UCRI_MOUSE]	Uqcrfs1	-0.407716	0.753816	0.269333	0.538666	18	13	7	13	8	6	6	2	6	7	11	6	3	2	6	8
Q99LX0	Parkinson disease protein 7 homolog OS=Mus musculus OX=10090 GN=Park7 PE=1 SV=1 - [PARK7_MOUSE]	Park7	-0.410494	0.752366	0.0340553	0.122202	24	23	27	25	29	32	27	21	28	23	27	12	23	22	12	22
Q9ET01	Glycogen phosphorylase, liver form OS=Mus musculus OX=10090 GN=Pygl PE=1 SV=4 - [PYGL_MOUSE]	Pygl	-0.410959	0.752123	0.0237006	0.0930468	40	45	43	37	33	35	35	42	40	40	35	18	34	34	21	27
P06151	L-lactate dehydrogenase A chain OS=Mus musculus OX=10090 GN=Ldha PE=1 SV=3 - [LDHA_MOUSE]	Ldha	-0.412331	0.751408	0.0187826	0.0773188	123	128	128	158	155	145	155	130	132	119	128	63	127	128	85	99
Q3U4G3	Xyloside xylosyltransferase 1 OS=Mus musculus OX=10090 GN=Xxylt1 PE=1 SV=2 - [XXLT1_MOUSE]	Xxylt1	-0.426116	0.744263	0.136063	0.339866	4	3	1	6	7	3	4	5	6	3	4	3	2	3	4	1
Q8CHS7	Dehydrogenase/reductase SDR family member 7C OS=Mus musculus OX=10090 GN=Dhrs7c PE=1 SV=3 - [DRS7C_MOUSE]	Dhrs7c	-0.427024	0.743795	0.29757	0.573499	5	4	1	4	3	1	0	2	1	2	2	1	3	0	0	2
P63325	40S ribosomal protein S10 OS=Mus musculus OX=10090 GN=Rps10 PE=1 SV=1 - [RS10_MOUSE]	Rps10	-0.428705	0.742929	0.335171	0.61544	4	2	2	3	0	1	1	3	2	2	0	0	2	7	0	1
P19639	Glutathione S-transferase Mu 3 OS=Mus musculus OX=10090 GN=Gstm3 PE=1 SV=2 - [GSTM3_MOUSE]	Gstm3	-0.434769	0.739812	0.354202	0.631544	6	5	3	3	4	1	2	0	4	2	4	2	6	2	0	0
P62259	14-3-3 protein epsilon OS=Mus musculus OX=10090 GN=Ywhae PE=1 SV=1 - [1433E_MOUSE]	Ywhae	-0.437146	0.738595	0.0144962	0.0668087	27	27	32	32	22	34	19	29	24	27	17	15	24	22	17	18
P35700	Peroxiredoxin-1 OS=Mus musculus OX=10090 GN=Prdx1 PE=1 SV=1 - [PRDX1_MOUSE]	Prdx1	-0.439832	0.73722	0.0510022	0.158713	9	5	9	10	6	10	10	6	10	3	7	5	7	9	7	4
P20108	Thioredoxin-dependent peroxide reductase, mitochondrial OS=Mus musculus OX=10090 GN=Prdx3 PE=1 SV=1 - [PRDX3_MOUSE]	Prdx3	-0.451468	0.731298	0.219182	0.479037	8	7	5	7	2	1	5	5	2	8	2	2	4	2	3	1
Q9WUB3	Glycogen phosphorylase, muscle form OS=Mus musculus OX=10090 GN=Pygm PE=1 SV=3 - [PYGM_MOUSE]	Pygm	-0.469912	0.722009	0.00951308	0.0517121	462	529	459	440	446	454	388	496	469	444	367	203	443	361	278	296
Q9R0Y5	Adenylate kinase isoenzyme 1 OS=Mus musculus OX=10090 GN=Ak1 PE=1 SV=1 - [KAD1_MOUSE]	Ak1	-0.479358	0.717297	0.0112123	0.0567763	104	98	99	121	126	123	113	108	113	99	107	49	91	94	55	82
Q61598	Rab GDP dissociation inhibitor beta OS=Mus musculus OX=10090 GN=Gdi2 PE=1 SV=1 - [GDIB_MOUSE]	Gdi2	-0.480827	0.716567	0.263114	0.528723	5	1	3	3	1	0	0	1	2	1	0	0	1	4	0	1
Q9ESD7	Dysferlin OS=Mus musculus OX=10090 GN=Dysf PE=1 SV=3 - [DYSF_MOUSE]	Dysf	-0.48096	0.716501	0.349355	0.630325	2	6	1	1	1	3	0	5	4	0	0	8	0	1	3	2
P31001	Desmin OS=Mus musculus OX=10090 GN=Des PE=1 SV=3 - [DESM_MOUSE]	Des	-0.493583	0.710259	0.0147769	0.0673698	87	91	98	77	59	85	62	90	63	86	55	51	52	74	40	41
Q08642	Protein-arginine deiminase type-2 OS=Mus musculus OX=10090 GN=Padi2 PE=1 SV=2 - [PADI2_MOUSE]	Padi2	-0.502538	0.705864	0.124683	0.320398	11	6	2	4	3	2	1	3	3	2	3	3	1	2	3	1
Q02053	Ubiquitin-like modifier-activating enzyme 1 OS=Mus musculus OX=10090 GN=Uba1 PE=1 SV=1 - [UBA1_MOUSE]	Uba1	-0.507352	0.703513	0.34664	0.6281	8	8	6	0	0	1	2	1	3	2	3	1	4	0	1	0
P17751	Triosephosphate isomerase OS=Mus musculus OX=10090 GN=Tpi1 PE=1 SV=5 - [TPIS_MOUSE]	Tpi1	-0.509402	0.702514	0.0225425	0.0893272	89	83	80	96	92	119	96	75	104	79	78	31	93	85	57	52
P54285	Voltage-dependent L-type calcium channel subunit beta-3 OS=Mus musculus OX=10090 GN=Cacnb3 PE=1 SV=2 - [CACB3_MOUSE]	Cacnb3	-0.509751	0.702344	0.113394	0.298628	3	3	1	3	1	2	2	2	2	0	3	2	3	1	1	0
Q9D8N0	Elongation factor 1-gamma OS=Mus musculus OX=10090 GN=Eef1g PE=1 SV=3 - [EF1G_MOUSE]	Eef1g	-0.516911	0.698866	0.183964	0.412702	3	3	1	3	0	3	2	3	0	2	0	1	1	2	0	1
Q5EBG6	Heat shock protein beta-6 OS=Mus musculus OX=10090 GN=Hspb6 PE=1 SV=1 - [HSPB6_MOUSE]	Hspb6	-0.526849	0.694069	0.414954	0.698176	12	7	21	9	4	0	0	1	5	7	0	3	2	3	3	2
Q99PT1	Rho GDP-dissociation inhibitor 1 OS=Mus musculus OX=10090 GN=Arhgdia PE=1 SV=3 - [GDIR1_MOUSE]	Arhgdia	-0.531591	0.691791	0.124317	0.320398	3	5	3	3	1	1	1	2	2	2	2	0	3	2	1	0
P45376	Aldo-keto reductase family 1 member B1 OS=Mus musculus OX=10090 GN=Akr1b1 PE=1 SV=3 - [ALDR_MOUSE]	Akr1b1	-0.535468	0.689935	0.0344771	0.122202	7	9	7	9	11	11	16	5	8	4	5	5	10	10	4	5
Q9EQ20	Methylmalonate-semialdehyde dehydrogenase [acylating], mitochondrial OS=Mus musculus OX=10090 GN=Aldh6a1 PE=1 SV=1 - [MMSA_MOUSE]	Aldh6a1	-0.547087	0.684401	0.151152	0.358036	10	6	7	5	6	1	2	4	2	1	6	2	2	1	4	4
Q8VHX6	Filamin-C OS=Mus musculus OX=10090 GN=Flnc PE=1 SV=3 - [FLNC_MOUSE]	Flnc	-0.547508	0.684201	0.0889662	0.248169	123	142	105	76	44	98	59	117	65	106	75	44	62	93	25	48
P63017	Heat shock cognate 71 kDa protein OS=Mus musculus OX=10090 GN=Hspa8 PE=1 SV=1 - [HSP7C_MOUSE]	Hspa8	-0.549143	0.683426	0.0151469	0.0676028	70	74	77	77	52	65	62	77	69	68	57	25	52	73	35	37
Q8K248	4-hydroxyphenylpyruvate dioxygenase-like protein OS=Mus musculus OX=10090 GN=Hpdl PE=2 SV=1 - [HPDL_MOUSE]	Hpdl	-0.558241	0.67913	0.142745	0.345065	6	8	1	2	3	3	3	2	5	0	2	2	5	4	2	1
O88346	Troponin T, slow skeletal muscle OS=Mus musculus OX=10090 GN=Tnnt1 PE=2 SV=3 - [TNNT1_MOUSE]	Tnnt1	-0.56471	0.676091	0.447538	0.737898	9	6	57	12	2	2	0	0	1	3	5	1	2	4	3	0
Q9WV35	C->U-editing enzyme APOBEC-2 OS=Mus musculus OX=10090 GN=Apobec2 PE=1 SV=1 - [ABEC2_MOUSE]	Apobec2	-0.565773	0.675593	0.0139239	0.0655969	65	55	68	79	60	68	55	47	48	66	58	21	41	43	33	35
P11499	Heat shock protein HSP 90-beta OS=Mus musculus OX=10090 GN=Hsp90ab1 PE=1 SV=3 - [HS90B_MOUSE]	Hsp90ab1	-0.57466	0.671444	0.0112481	0.0567763	32	27	28	22	17	26	27	27	21	17	22	10	19	28	14	11
O08709	Peroxiredoxin-6 OS=Mus musculus OX=10090 GN=Prdx6 PE=1 SV=3 - [PRDX6_MOUSE]	Prdx6	-0.584215	0.667012	0.245196	0.507538	12	7	2	4	2	1	1	0	4	3	2	0	3	2	0	2
Q921M3	Splicing factor 3B subunit 3 OS=Mus musculus OX=10090 GN=Sf3b3 PE=1 SV=1 - [SF3B3_MOUSE]	Sf3b3	-0.588451	0.665057	0.0697438	0.204599	1	3	1	1	1	1	2	4	4	0	1	1	2	0	1	2
P03921	NADH-ubiquinone oxidoreductase chain 5 OS=Mus musculus OX=10090 GN=Mtnd5 PE=1 SV=3 - [NU5M_MOUSE]	Mtnd5	-0.601627	0.65901	0.180839	0.412235	4	2	4	1	0	2	3	1	1	5	2	0	0	2	0	0
P00520	Tyrosine-protein kinase ABL1 OS=Mus musculus OX=10090 GN=Abl1 PE=1 SV=3 - [ABL1_MOUSE]	Abl1	-0.607331	0.65641	0.152363	0.35879	1	0	0	3	4	5	4	2	2	0	2	1	0	2	1	1
Q8VCR8	Myosin light chain kinase 2, skeletal/cardiac muscle OS=Mus musculus OX=10090 GN=Mylk2 PE=1 SV=2 - [MYLK2_MOUSE]	Mylk2	-0.613597	0.653565	0.0478594	0.153471	5	11	3	4	3	6	3	7	9	1	2	5	5	3	4	3
P09041	Phosphoglycerate kinase 2 OS=Mus musculus OX=10090 GN=Pgk2 PE=1 SV=4 - [PGK2_MOUSE]	Pgk2	-0.620529	0.650432	0.0386084	0.132016	21	20	9	11	14	21	24	12	22	11	13	4	19	13	11	7
Q9D0F9	Phosphoglucomutase-1 OS=Mus musculus OX=10090 GN=Pgm1 PE=1 SV=4 - [PGM1_MOUSE]	Pgm1	-0.626826	0.6476	0.0182891	0.0767778	79	85	78	78	81	102	87	82	68	64	85	22	69	84	36	44
Q8K2I9	F-box DNA helicase 1 OS=Mus musculus OX=10090 GN=Fbh1 PE=1 SV=1 - [FBH1_MOUSE]	Fbh1	-0.634279	0.644263	0.0699036	0.204599	4	6	5	1	6	3	9	6	2	1	3	1	2	2	5	4
P63242	Eukaryotic translation initiation factor 5A-1 OS=Mus musculus OX=10090 GN=Eif5a PE=1 SV=2 - [IF5A1_MOUSE]	Eif5a	-0.640626	0.641435	0.0305434	0.112612	9	7	4	9	4	3	6	6	7	3	5	2	4	6	5	1
P11798	Calcium/calmodulin-dependent protein kinase type II subunit alpha OS=Mus musculus OX=10090 GN=Camk2a PE=1 SV=2 - [KCC2A_MOUSE]	Camk2a	-0.643173	0.640303	0.0509455	0.158713	4	6	6	7	9	14	10	6	6	3	12	2	4	8	2	4
Q3TJD7	PDZ and LIM domain protein 7 OS=Mus musculus OX=10090 GN=Pdlim7 PE=1 SV=1 - [PDLI7_MOUSE]	Pdlim7	-0.651392	0.636666	0.0345856	0.122202	18	16	15	21	23	23	29	19	13	7	22	5	18	17	7	18
P57776	Elongation factor 1-delta OS=Mus musculus OX=10090 GN=Eef1d PE=1 SV=3 - [EF1D_MOUSE]	Eef1d	-0.659329	0.633173	0.103862	0.280493	4	3	3	2	0	0	0	2	2	1	1	0	0	1	1	0
P16015	Carbonic anhydrase 3 OS=Mus musculus OX=10090 GN=Ca3 PE=1 SV=3 - [CAH3_MOUSE]	Ca3	-0.664641	0.630845	0.0211543	0.0846172	146	150	149	143	164	127	138	58	166	162	94	50	123	61	82	60
Q3V1D3	AMP deaminase 1 OS=Mus musculus OX=10090 GN=Ampd1 PE=1 SV=2 - [AMPD1_MOUSE]	Ampd1	-0.672675	0.627342	0.00965762	0.0518333	52	75	35	57	57	56	50	44	53	36	52	49	42	28	18	19
P68037	Ubiquitin-conjugating enzyme E2 L3 OS=Mus musculus OX=10090 GN=Ube2l3 PE=1 SV=1 - [UB2L3_MOUSE]	Ube2l3	-0.743335	0.597357	0.0772558	0.221327	5	3	0	3	0	3	3	1	1	1	1	0	2	0	1	0
Q8CC27	Voltage-dependent L-type calcium channel subunit beta-2 OS=Mus musculus OX=10090 GN=Cacnb2 PE=1 SV=1 - [CACB2_MOUSE]	Cacnb2	-0.75518	0.592472	0.0350776	0.122737	3	3	2	3	1	2	2	2	2	0	4	1	3	1	0	0
P26043	Radixin OS=Mus musculus OX=10090 GN=Rdx PE=1 SV=3 - [RADI_MOUSE]	Rdx	-0.762651	0.589412	0.0940108	0.260527	5	2	2	5	1	2	3	0	1	2	0	0	0	4	2	0
P50608	Fibromodulin OS=Mus musculus OX=10090 GN=Fmod PE=2 SV=1 - [FMOD_MOUSE]	Fmod	-0.771125	0.58596	0.127406	0.325422	11	2	9	13	18	6	5	3	3	12	4	3	5	0	2	5
P46425	Glutathione S-transferase P 2 OS=Mus musculus OX=10090 GN=Gstp2 PE=1 SV=2 - [GSTP2_MOUSE]	Gstp2	-0.777887	0.583221	0.135007	0.339866	3	1	5	3	2	11	7	9	0	2	3	1	1	6	0	1
P63028	Translationally-controlled tumor protein OS=Mus musculus OX=10090 GN=Tpt1 PE=1 SV=1 - [TCTP_MOUSE]	Tpt1	-0.790518	0.578137	0.0425965	0.143341	6	4	4	6	4	10	7	10	7	3	7	0	6	5	2	4
Q8CI51	PDZ and LIM domain protein 5 OS=Mus musculus OX=10090 GN=Pdlim5 PE=1 SV=4 - [PDLI5_MOUSE]	Pdlim5	-0.79408	0.576711	0.0196012	0.0799125	19	15	10	18	13	26	18	9	20	11	15	3	16	13	6	5
P97447	Four and a half LIM domains protein 1 OS=Mus musculus OX=10090 GN=Fhl1 PE=1 SV=3 - [FHL1_MOUSE]	Fhl1	-0.795447	0.576164	0.199903	0.4461	13	10	27	21	11	12	0	4	6	12	8	2	5	9	1	2
P18826	Phosphorylase b kinase regulatory subunit alpha, skeletal muscle isoform OS=Mus musculus OX=10090 GN=Phka1 PE=1 SV=3 - [KPB1_MOUSE]	Phka1	-0.814427	0.568634	0.0283562	0.106398	3	5	2	8	3	4	8	8	4	0	2	2	2	4	3	5
P70232	Neural cell adhesion molecule L1-like protein OS=Mus musculus OX=10090 GN=Chl1 PE=1 SV=2 - [NCHL1_MOUSE]	Chl1	-0.843515	0.557284	0.0512822	0.158713	4	6	6	2	5	0	2	2	1	2	1	1	2	0	0	2
P08113	Endoplasmin OS=Mus musculus OX=10090 GN=Hsp90b1 PE=1 SV=2 - [ENPL_MOUSE]	Hsp90b1	-0.845781	0.556409	0.0545616	0.165244	0	1	2	1	3	5	3	2	1	0	3	0	0	0	0	3
Q9ET78	Junctophilin-2 OS=Mus musculus OX=10090 GN=Jph2 PE=1 SV=2 - [JPH2_MOUSE]	Jph2	-0.849861	0.554838	0.0123748	0.0604446	3	6	5	4	4	4	3	3	2	2	6	0	2	2	1	1
P53657	Pyruvate kinase PKLR OS=Mus musculus OX=10090 GN=Pklr PE=1 SV=1 - [KPYR_MOUSE]	Pklr	-0.857393	0.551949	0.0203942	0.0823538	11	11	8	10	12	5	8	11	11	11	5	1	11	2	4	7
O08807	Peroxiredoxin-4 OS=Mus musculus OX=10090 GN=Prdx4 PE=1 SV=1 - [PRDX4_MOUSE]	Prdx4	-0.860321	0.55083	0.02413	0.0938634	5	3	4	4	4	4	1	3	4	3	0	0	4	1	2	3
Q8R3Z5	Voltage-dependent L-type calcium channel subunit beta-1 OS=Mus musculus OX=10090 GN=Cacnb1 PE=1 SV=1 - [CACB1_MOUSE]	Cacnb1	-0.899484	0.536078	0.0343732	0.122202	4	6	3	4	1	2	5	2	6	1	4	2	5	1	0	0
Q8BZ71	SH3 and cysteine-rich domain-containing protein 3 OS=Mus musculus OX=10090 GN=Stac3 PE=1 SV=1 - [STAC3_MOUSE]	Stac3	-0.918623	0.529014	0.0449838	0.147854	5	5	4	2	2	1	1	4	9	0	1	6	3	1	0	1
P19157	Glutathione S-transferase P 1 OS=Mus musculus OX=10090 GN=Gstp1 PE=1 SV=2 - [GSTP1_MOUSE]	Gstp1	-0.926668	0.526072	0.0128237	0.061787	6	3	10	6	7	14	9	13	5	2	6	1	5	8	2	4
A2AUC9	Kelch-like protein 41 OS=Mus musculus OX=10090 GN=Klhl41 PE=1 SV=1 - [KLH41_MOUSE]	Klhl41	-0.937082	0.522288	0.0153523	0.0678059	15	16	16	8	7	16	14	9	7	7	9	14	6	6	1	3
P70402	Myosin-binding protein H OS=Mus musculus OX=10090 GN=Mybph PE=2 SV=2 - [MYBPH_MOUSE]	Mybph	-0.945211	0.519354	0.0688558	0.204599	11	15	18	33	18	11	45	19	7	11	20	16	8	20	3	1
P97313	DNA-dependent protein kinase catalytic subunit OS=Mus musculus OX=10090 GN=Prkdc PE=1 SV=3 - [PRKDC_MOUSE]	Prkdc	-0.981603	0.506417	0.0101873	0.0532076	1	2	1	6	3	1	3	2	1	0	1	0	1	0	0	3
P56375	Acylphosphatase-2 OS=Mus musculus OX=10090 GN=Acyp2 PE=1 SV=2 - [ACYP2_MOUSE]	Acyp2	-0.982756	0.506012	0.0102902	0.0532076	3	4	3	3	3	2	0	3	2	2	2	0	1	1	0	0
Q01853	Transitional endoplasmic reticulum ATPase OS=Mus musculus OX=10090 GN=Vcp PE=1 SV=4 - [TERA_MOUSE]	Vcp	-1.02448	0.491586	0.0254963	0.0965216	29	26	31	31	18	28	17	31	32	29	12	1	19	17	12	21
P31786	Acyl-CoA-binding protein OS=Mus musculus OX=10090 GN=Dbi PE=1 SV=2 - [ACBP_MOUSE]	Dbi	-1.03061	0.489502	0.0493081	0.15602	5	3	9	7	8	5	6	5	4	3	10	0	2	12	0	1
Q9JK37	Myozenin-1 OS=Mus musculus OX=10090 GN=Myoz1 PE=1 SV=1 - [MYOZ1_MOUSE]	Myoz1	-1.04049	0.486164	0.0179849	0.0762561	76	74	84	104	92	107	88	99	78	73	72	7	57	77	21	67
Q9JJW5	Myozenin-2 OS=Mus musculus OX=10090 GN=Myoz2 PE=1 SV=1 - [MYOZ2_MOUSE]	Myoz2	-1.05832	0.480191	0.164017	0.377953	9	4	29	9	5	1	0	0	0	7	2	0	0	2	0	0
Q64467	Glyceraldehyde-3-phosphate dehydrogenase, testis-specific OS=Mus musculus OX=10090 GN=Gapdhs PE=1 SV=1 - [G3PT_MOUSE]	Gapdhs	-1.11269	0.46243	0.0342081	0.122202	8	10	7	9	8	6	2	6	10	5	2	0	12	5	5	0
P35385	Heat shock protein beta-7 OS=Mus musculus OX=10090 GN=Hspb7 PE=1 SV=3 - [HSPB7_MOUSE]	Hspb7	-1.15131	0.450216	0.0185503	0.0771112	7	6	6	4	1	4	1	4	1	6	2	0	0	1	0	1
Q9CPU0	Lactoylglutathione lyase OS=Mus musculus OX=10090 GN=Glo1 PE=1 SV=3 - [LGUL_MOUSE]	Glo1	-1.17959	0.441478	0.0135059	0.0643429	17	11	8	14	11	6	13	11	14	16	4	0	10	5	3	5
P14152	Malate dehydrogenase, cytoplasmic OS=Mus musculus OX=10090 GN=Mdh1 PE=1 SV=3 - [MDHC_MOUSE]	Mdh1	-1.2441	0.42217	0.0296826	0.110398	29	25	21	25	17	17	22	11	14	18	22	0	12	18	3	7
Q9R062	Glycogenin-1 OS=Mus musculus OX=10090 GN=Gyg1 PE=1 SV=3 - [GLYG_MOUSE]	Gyg1	-1.25861	0.417946	0.017163	0.0742561	7	11	5	11	2	0	4	5	5	2	2	0	1	3	3	0
P04247	Myoglobin OS=Mus musculus OX=10090 GN=Mb PE=1 SV=3 - [MYG_MOUSE]	Mb	-1.28943	0.409112	0.0178695	0.0762561	133	86	162	162	91	58	36	28	74	127	51	16	24	52	9	26
P16125	L-lactate dehydrogenase B chain OS=Mus musculus OX=10090 GN=Ldhb PE=1 SV=2 - [LDHB_MOUSE]	Ldhb	-1.33645	0.395995	0.0994207	0.271964	27	11	14	16	8	2	0	1	1	9	7	0	0	4	0	0
P05201	Aspartate aminotransferase, cytoplasmic OS=Mus musculus OX=10090 GN=Got1 PE=1 SV=3 - [AATC_MOUSE]	Got1	-1.61669	0.326083	0.0124026	0.0604446	33	23	21	27	20	21	17	10	18	21	23	0	14	11	1	3
