# Supplementary material for: Lyophilized Extracellular Vesicles from Adipose-Derived Stem Cells Increase Muscle Reperfusion but Degrade Muscle Structural Proteins in a Mouse Model of Hindlimb Ischemia-Reperfusion Injury
Source: Cells. 2023 Feb 9;12(4):557. doi: 10.3390/cells12040557 (PMC9953864; doi:10.3390/cells12040557)
Supplement: Supplementary file 1 [file cells-12-00557-s001.zip › SuppTable S1LyophEVMassSpec.xlsx]

## Sheet: Sheet1
Accession	Description	Score	Coverage	# Proteins	# Unique Peptides	# Peptides	# PSMs	# AAs	MW [kDa]	calc. pI
P11276	Fibronectin OS=Mus musculus OX=10090 GN=Fn1 PE=1 SV=4 - [FINC_MOUSE]	119.595	12.68	1	13	13	29	2477	272.368	5.59229
	A2	Sequence	# PSMs	# Proteins	# Protein Groups	Protein Group Accessions	Modifications	ΔCn	q-Value	PEP	XCorr	Charge	MH+ [Da]	ΔM [ppm]	RT [min]	# Missed Cleavages
	High	VREEVVTVGNAVSEGLNQPTDDScFDPYTVSHYAIGEEWER	4	1	1	P11276	C24(Carbamidomethyl)	0	0	6.231e-05	7.4866	4	4655.13	1.19689	89.5855	1
	High	EEVVTVGNAVSEGLNQPTDDScFDPYTVSHYAIGEEWER	3	1	1	P11276	C22(Carbamidomethyl)	0	0	0.005253	5.72592	4	4399.97	1.95633	87.5968	0
	High	TAIYQPQTHPQPAPYGHcVTDSGVVYSVGMQWLK	1	1	1	P11276	C18(Carbamidomethyl)	0	0	0.01152	5.26098	4	3815.84	1.78308	82.4738	0
	High	VVTPLSPPTNLHLEANPDTGVLTVSWER	5	1	1	P11276		0	0	0.002869	5.10854	3	3042.6	2.39455	89.0584	0
	High	TASPDQTEMTIEGLQPTVEYVVSVYAQNR	2	1	1	P11276		0	0	0.006336	4.78709	3	3226.56	0.484038	109.139	0
	High	cFDHAAGTSYVVGETWEKPYQGWMMVDcTcLGEGNGR	1	1	1	P11276	C1(Carbamidomethyl); C28(Carbamidomethyl); C30(Carbamidomethyl)	0	0	0.03192	4.04888	4	4268.79	-2.76071	90.5227	0
	High	NTFAEITGLSPGVTYLFK	3	1	1	P11276		0	0	0.02771	3.90919	2	1958.03	2.24121	93.6329	0
	High	cFDHAAGTSYVVGETWEKPYQGWmMVDcTcLGEGNGR	2	1	1	P11276	C1(Carbamidomethyl); M24(Oxidation); C28(Carbamidomethyl); C30(Carbamidomethyl)	0	0	0.07403	3.75453	4	4284.77	-7.14757	82.4447	0
	High	TGLDSPTGFDSSDITANSFTVHWVAPR	1	1	1	P11276		0	0	0.07276	3.65364	3	2878.37	2.46034	79.6694	0
	High	DLEVIASTPTSLLISWEPPAVSVR	2	1	1	P11276		0	0	0.01139	3.3649	2	2580.4	3.3371	112.619	0
	High	VTDATETTITISWR	1	1	1	P11276		0	0	0.0109	2.76754	2	1593.81	0.380408	46.4877	0
	High	SIPPYNTEVTETTIVITWTPAPR	1	1	1	P11276		0	0	0.1289	2.4847	3	2586.35	2.63326	84.5304	0
	High	TFYQIGDSWEK	2	1	1	P11276		0	0	0.1226	1.77115	2	1373.64	2.31295	42.5434	0
	High	EVTSDSGSIVVSGLTPGVEYTYTIQVLR	1	1	1	P11276		0	0.004	0.2141	3.79867	3	2970.54	1.68603	96.2403	0
Q07797	Galectin-3-binding protein OS=Mus musculus OX=10090 GN=Lgals3bp PE=1 SV=1 - [LG3BP_MOUSE]	101.115	15.77	1	5	5	27	577	64.4496	5.13525
	A2	Sequence	# PSMs	# Proteins	# Protein Groups	Protein Group Accessions	Modifications	ΔCn	q-Value	PEP	XCorr	Charge	MH+ [Da]	ΔM [ppm]	RT [min]	# Missed Cleavages
	High	TNPEAQALWQVVGSSVIMR	14	1	1	Q07797		0	0	0.001092	4.90797	3	2086.08	1.52915	94.0515	0
	High	LFATLLPQDPTFHTPLDLYAYAR	1	1	1	Q07797		0	0	0.02919	4.54393	3	2663.39	2.21675	102.913	0
	High	WGTVcDNLWNLLDAHVVcR	1	1	1	Q07797	C5(Carbamidomethyl); C18(Carbamidomethyl)	0	0	0.01012	4.32465	3	2328.11	2.63593	96.2232	0
	High	TNPEAQALWQVVGSSVImR	5	1	1	Q07797	M18(Oxidation)	0	0	0.03162	4.05088	2	2102.07	1.44588	83.8643	0
	High	LYTSSTWSSLVMASTWR	4	1	1	Q07797		0	0	0.02659	3.66804	2	1975.96	2.4135	85.2217	0
	High	SELAVSSELDLLK	2	1	1	Q07797		0	0	0.03346	3.63473	2	1403.76	1.03901	61.0848	0
Q60847	Collagen alpha-1(XII) chain OS=Mus musculus OX=10090 GN=Col12a1 PE=2 SV=3 - [COCA1_MOUSE]	79.1012	8.85	1	12	12	20	3120	340.004	5.64307
	A2	Sequence	# PSMs	# Proteins	# Protein Groups	Protein Group Accessions	Modifications	ΔCn	q-Value	PEP	XCorr	Charge	MH+ [Da]	ΔM [ppm]	RT [min]	# Missed Cleavages
	High	SELEAIASPPAETHVFTVEDFDAFQR	2	1	1	Q60847		0	0	0.004365	6.01404	3	2906.39	2.18481	83.898	0
	High	SLYDDIEAGETTLPGDAIHTMIENLQPETK	1	1	1	Q60847		0	0	0.001	5.30765	3	3301.58	1.48768	106.519	0
	High	GSETSHcFTGLSPEAEYGVTVFVQTPNLEGPGVPIK	3	1	1	Q60847	C7(Carbamidomethyl)	0	0	0.01578	5.23212	3	3804.85	2.58009	91.8459	0
	High	LLPETPSDPFAIWQITDR	6	1	1	Q60847		0	0	0.004201	4.44969	3	2099.08	1.00026	95.2829	0
	High	LGELVLGPYDNTVVLEELR	1	1	1	Q60847		0	0	0.001009	3.63506	2	2129.15	1.38166	92.9471	0
	High	DLKPETDYVVNVYSVVEDEYSEPLK	1	1	1	Q60847		0	0	0.01042	3.48825	3	2930.42	0.779665	92.5563	0
	High	IIYSPTVGDPIDEYTTVPGR	1	1	1	Q60847		0	0	0.1671	3.47334	3	2193.12	5.25296	63.0639	0
	High	HVFIVDDFESFEK	1	1	1	Q60847		0	0	0.1088	2.71554	3	1611.77	1.47363	72.1745	0
	High	DITDTSIGAYWTSAPGMVR	1	1	1	Q60847		0	0.004	0.1701	3.542	2	2040.98	3.42914	75.7939	0
	High	YEISVIAEYSSGPGSPLTGNAATEEVR	1	1	1	Q60847		0	0.004	0.1715	3.26139	3	2797.36	1.89289	70.4096	0
	Medium	TVGLLPPQNIHIFDEWYTR	1	1	1	Q60847		0	0.026	0.3034	3.26539	3	2299.19	1.10824	92.2213	0
	Medium	VFGETTNSLSVAWDHADGPVQQYR	1	1	1	Q60847		0	0.046	0.3744	2.93346	3	2677.28	5.5069	61.1147	0
Q80YX1	Tenascin OS=Mus musculus OX=10090 GN=Tnc PE=1 SV=1 - [TENA_MOUSE]	71.6676	9.53	1	11	11	20	2110	231.659	4.89404
	A2	Sequence	# PSMs	# Proteins	# Protein Groups	Protein Group Accessions	Modifications	ΔCn	q-Value	PEP	XCorr	Charge	MH+ [Da]	ΔM [ppm]	RT [min]	# Missed Cleavages
	High	TVSGNTVEYELHDLEPATEYILSIFAEK	2	1	1	Q80YX1		0	0	0.00054	6.30059	3	3168.57	1.28454	116.412	0
	High	DATSHVLTDLEPGQEYTVLLIAEK	4	1	1	Q80YX1		0	0	0.004678	5.12728	3	2642.36	2.74531	89.0596	0
	High	VSETTQDSLTFFWTTPLAK	3	1	1	Q80YX1		0	0	0.00521	4.49403	2	2172.09	1.33673	88.2116	0
	High	EATEYEIELYGISR	2	1	1	Q80YX1		0	0	0.007157	3.9379	2	1672.81	2.7328	54.8047	0
	High	cIcNEGYTGIDcSEVSPPKDLIVTEVTEETVNLAWDNEMR	1	1	1	Q80YX1	C1(Carbamidomethyl); C3(Carbamidomethyl); C12(Carbamidomethyl)	0	0	0.08992	3.70508	4	4644.1	1.85772	109.629	1
	High	LSWTADEGIFDSFVIR	2	1	1	Q80YX1		0	0	0.002227	3.50008	2	1855.93	2.14447	99.4401	0
	High	LEELELLVSSLR	1	1	1	Q80YX1		0	0.004	0.172	2.61323	2	1400.8	0.796315	88.4164	0
	High	EIMFSDITENAATVSWR	1	1	1	Q80YX1		0	0.007	0.2378	2.68443	2	1969.94	2.06592	75.1276	0
	High	EFTATEVQSETALLTWRPPR	1	1	1	Q80YX1		0	0.007	0.2635	2.32175	3	2332.2	1.3262	74.766	0
	High	ELEPGVEYFIR	2	1	1	Q80YX1		0	0.007	0.2332	2.23616	2	1351.69	0.237846	57.3709	0
	Medium	DLIVTEVTEETVNLAWDNEMR	1	1	1	Q80YX1		0	0.023	0.3016	2.78725	3	2477.19	0.758271	110.736	0
Q8CG14	Complement C1s-A subcomponent OS=Mus musculus OX=10090 GN=C1sa PE=2 SV=2 - [CS1A_MOUSE]	68.5803	13.81	2	5	5	17	688	76.8078	5.08447
	A2	Sequence	# PSMs	# Proteins	# Protein Groups	Protein Group Accessions	Modifications	ΔCn	q-Value	PEP	XCorr	Charge	MH+ [Da]	ΔM [ppm]	RT [min]	# Missed Cleavages
	High	VEEPENSVFGTVVHYTcEEPYYYMEHEEGGEYR	4	1	1	Q8CG14	C17(Carbamidomethyl)	0	0	4.23562e-06	6.76667	4	4028.7	2.24793	83.7359	0
	High	VEEPENSVFGTVVHYTcEEPYYYmEHEEGGEYR	5	1	1	Q8CG14	C17(Carbamidomethyl); M24(Oxidation)	0	0	0.02851	5.27903	4	4044.7	2.59083	73.5054	0
	High	ASGALINEYWVLTAAHVLEK	3	1	1	Q8CG14		0	0	0.002641	4.02571	3	2185.17	1.41765	99.2389	0
	High	IENFPWQVFFNHPR	3	1	1	Q8CG14		0	0	0.04618	3.42137	3	1830.91	2.05785	90.2845	0
	High	WVNDQLGIELPR	1	2	1	Q8CG14		0	0	0.06549	2.82444	2	1439.77	2.20194	59.2786	0
	High	SPNSPIIEEFQFPYNK	1	2	1	Q8CG14		0	0.007	0.2696	3.92051	2	1909.93	0.0166328	68.2569	0
P97927	Laminin subunit alpha-4 OS=Mus musculus OX=10090 GN=Lama4 PE=1 SV=2 - [LAMA4_MOUSE]	55.2868	4.24	1	3	3	11	1816	201.692	6.21436
	A2	Sequence	# PSMs	# Proteins	# Protein Groups	Protein Group Accessions	Modifications	ΔCn	q-Value	PEP	XCorr	Charge	MH+ [Da]	ΔM [ppm]	RT [min]	# Missed Cleavages
	High	ELVDEEADEAQELLSQAENWQR	4	1	1	P97927		0	0	0.0009023	6.56116	3	2602.19	0.231686	95.687	0
	High	DFNLLEQTETLGVGYGcPEDSLISR	4	1	1	P97927	C17(Carbamidomethyl)	0	0	0.001468	5.4929	3	2813.33	-1.60761	100.074	0
	High	KGEFAGDDSLLDLTPEDTVFYVGGVPANFK	3	1	1	P97927		0	0	0.00221	5.048	3	3201.57	1.1526	107.161	1
Q62009	Periostin OS=Mus musculus OX=10090 GN=Postn PE=1 SV=2 - [POSTN_MOUSE]	42.4	8.47	1	4	4	10	838	93.0848	7.53271
	A2	Sequence	# PSMs	# Proteins	# Protein Groups	Protein Group Accessions	Modifications	ΔCn	q-Value	PEP	XCorr	Charge	MH+ [Da]	ΔM [ppm]	RT [min]	# Missed Cleavages
	High	ELLIGDKNALQNIILYHLTPGVYIGK	2	1	1	Q62009		0	0	0.04579	5.86278	3	2895.64	2.11516	110.584	1
	High	VLTQIGTSIQDFLEAEDDLSSFR	2	1	1	Q62009		0	0	0.000947	5.22993	3	2584.29	4.41027	113.459	0
	High	NALQNIILYHLTPGVYIGK	4	1	1	Q62009		0	0	0.00673	4.59407	3	2127.2	1.25722	94.8042	0
	High	GSYTYFAPSNEAWENLDSDIRR	2	1	1	Q62009		0	0	0.05314	3.64939	3	2591.18	1.92046	69.4313	1
P07724	Albumin OS=Mus musculus OX=10090 GN=Alb PE=1 SV=3 - [ALBU_MOUSE]	39.6571	2.14	1	1	1	11	608	68.6477	6.07471
	A2	Sequence	# PSMs	# Proteins	# Protein Groups	Protein Group Accessions	Modifications	ΔCn	q-Value	PEP	XCorr	Charge	MH+ [Da]	ΔM [ppm]	RT [min]	# Missed Cleavages
	High	LGEYGFQNAILVR	11	1	1	P07724		0	0	0.0008472	4.42332	2	1479.8	1.45542	57.2752	0
P60710	Actin, cytoplasmic 1 OS=Mus musculus OX=10090 GN=Actb PE=1 SV=1 - [ACTB_MOUSE]	32.1822	18.13	3	2	4	10	375	41.7097	5.47803
	A2	Sequence	# PSMs	# Proteins	# Protein Groups	Protein Group Accessions	Modifications	ΔCn	q-Value	PEP	XCorr	Charge	MH+ [Da]	ΔM [ppm]	RT [min]	# Missed Cleavages
	High	LcYVALDFEQEMATAASSSSLEK	3	2	1	P60710	C2(Carbamidomethyl)	0	0	0.004689	4.26439	3	2550.17	-0.583032	88.9343	0
	High	SYELPDGQVITIGNER	5	7	2	P63268;P60710		0	0	0.001699	3.97682	2	1790.89	1.58116	55.8013	0
	High	DLYANTVLSGGTTMYPGIADR	1	2	1	P60710		0	0	0.1011	3.41519	3	2215.07	1.64883	70.8011	0
	Medium	DLTDYLMK	1	7	2	P63268;P60710		0	0.046	0.3718	2.05011	2	998.487	1.06363	47.6304	0
Q03350	Thrombospondin-2 OS=Mus musculus OX=10090 GN=Thbs2 PE=1 SV=2 - [TSP2_MOUSE]	30.1596	1.45	1	1	1	8	1172	129.798	4.81787
	A2	Sequence	# PSMs	# Proteins	# Protein Groups	Protein Group Accessions	Modifications	ΔCn	q-Value	PEP	XCorr	Charge	MH+ [Da]	ΔM [ppm]	RT [min]	# Missed Cleavages
	High	VSSDNQFLLELIGGPLK	8	1	1	Q03350		0	0	0.0005425	4.59467	2	1830	1.70631	100.149	0
Q8VDD5	Myosin-9 OS=Mus musculus OX=10090 GN=Myh9 PE=1 SV=4 - [MYH9_MOUSE]	28.5517	5.41	1	5	5	6	1960	226.232	5.65576
	A2	Sequence	# PSMs	# Proteins	# Protein Groups	Protein Group Accessions	Modifications	ΔCn	q-Value	PEP	XCorr	Charge	MH+ [Da]	ΔM [ppm]	RT [min]	# Missed Cleavages
	High	KLEGDSTDLSDQIAELQAQIAELK	2	1	1	Q8VDD5		0	0	0.0001929	6.42429	3	2615.35	2.09972	99.1163	1
	High	DLGEELEALKTELEDTLDSTAAQQELR	1	1	1	Q8VDD5		0	0	0.004787	4.37388	3	3017.48	0.394673	116.538	1
	High	DFSALESQLQDTQELLQEENR	1	1	1	Q8VDD5		0	0	0.01093	4.35718	3	2493.18	0.601627	93.0093	0
	High	SMEAEMIQLQEELAAAER	1	1	1	Q8VDD5		0	0	0.008732	4.12737	3	2048.96	1.05354	91.289	0
	High	LQQELDDLLVDLDHQR	1	1	1	Q8VDD5		0	0	0.06549	2.94607	3	1950	2.84301	77.2342	0
P51885	Lumican OS=Mus musculus OX=10090 GN=Lum PE=1 SV=2 - [LUM_MOUSE]	28.3356	7.4	1	2	2	7	338	38.2406	6.43018
	A2	Sequence	# PSMs	# Proteins	# Protein Groups	Protein Group Accessions	Modifications	ΔCn	q-Value	PEP	XCorr	Charge	MH+ [Da]	ΔM [ppm]	RT [min]	# Missed Cleavages
	High	SIPTVNENLENYYLEVNELEK	5	1	1	P51885		0	0	0.002003	4.59803	3	2510.24	3.08761	82.0923	0
	High	SIPTVNENLENYYLEVNELEKFDVK	2	1	1	P51885		0	0	0.001576	4.29606	3	2999.49	2.02392	92.5463	1
Q7TPR4	Alpha-actinin-1 OS=Mus musculus OX=10090 GN=Actn1 PE=1 SV=1 - [ACTN1_MOUSE]	26.5555	7.4	3	4	4	9	892	103.004	5.37646
	A2	Sequence	# PSMs	# Proteins	# Protein Groups	Protein Group Accessions	Modifications	ΔCn	q-Value	PEP	XCorr	Charge	MH+ [Da]	ΔM [ppm]	RT [min]	# Missed Cleavages
	High	AIMTYVSSFYHAFSGAQK	2	2	1	Q7TPR4		0	0	0.05166	4.40091	3	2007.97	1.78379	88.2407	0
	High	VEQIAAIAQELNELDYYDSPSVNAR	1	1	1	Q7TPR4		0	0	0.007308	3.51414	3	2808.37	-0.588142	94.4398	0
	High	VGWEQLLTTIAR	1	2	1	Q7TPR4		0	0	0.06525	3.20777	2	1386.77	-0.225026	90.1857	0
	High	GYEEWLLNEIR	5	3	1	Q7TPR4		0	0	0.03532	2.90457	2	1421.71	1.1802	77.5121	0
P02088	Hemoglobin subunit beta-1 OS=Mus musculus OX=10090 GN=Hbb-b1 PE=1 SV=2 - [HBB1_MOUSE]	23.7615	6.8	3	1	1	10	147	15.8301	7.6499
	A2	Sequence	# PSMs	# Proteins	# Protein Groups	Protein Group Accessions	Modifications	ΔCn	q-Value	PEP	XCorr	Charge	MH+ [Da]	ΔM [ppm]	RT [min]	# Missed Cleavages
	High	LLVVYPWTQR	10	3	1	P02088		0	0	0.02298	2.84839	2	1274.73	1.6454	60.4633	0
P02468	Laminin subunit gamma-1 OS=Mus musculus OX=10090 GN=Lamc1 PE=1 SV=2 - [LAMC1_MOUSE]	23.7488	3.24	1	3	3	6	1607	177.185	5.21143
	A2	Sequence	# PSMs	# Proteins	# Protein Groups	Protein Group Accessions	Modifications	ΔCn	q-Value	PEP	XCorr	Charge	MH+ [Da]	ΔM [ppm]	RT [min]	# Missed Cleavages
	High	LQELESLIANLGTGDDMVTDQAFEDR	2	1	1	P02468		0	0	0.001816	5.82353	3	2880.36	1.75719	104.373	0
	High	LSAEDLVLEGAGLR	2	1	1	P02468		0	0	0.003257	3.69145	2	1442.79	1.39563	70.8647	0
	High	SQEcYFDPELYR	2	1	1	P02468	C4(Carbamidomethyl)	0	0	0.03502	3.24705	2	1606.69	3.8601	44.7147	0
Q91ZX7	Prolow-density lipoprotein receptor-related protein 1 OS=Mus musculus OX=10090 GN=Lrp1 PE=1 SV=1 - [LRP1_MOUSE]	23.51	1.78	1	4	4	7	4545	504.411	5.36377
	A2	Sequence	# PSMs	# Proteins	# Protein Groups	Protein Group Accessions	Modifications	ΔCn	q-Value	PEP	XCorr	Charge	MH+ [Da]	ΔM [ppm]	RT [min]	# Missed Cleavages
	High	DGIHNVEGVAVDWMGDNLYWTDDGPKK	1	1	1	Q91ZX7		0	0	0.004375	5.35036	4	3031.39	1.15775	88.5092	1
	High	AIVVDPLNGWMYWTDWEEDPKDSR	2	1	1	Q91ZX7		0	0	0.04848	3.81073	3	2922.34	0.531366	106.892	1
	High	GWDTLYWTSYTTSTITR	2	1	1	Q91ZX7		0	0	0.1591	3.35083	2	2051.98	2.88158	80.2363	0
	High	GYLFWTEWGHYPR	2	1	1	Q91ZX7		0	0.007	0.2354	2.45805	3	1711.8	0.913933	82.9261	0
P28653	Biglycan OS=Mus musculus OX=10090 GN=Bgn PE=1 SV=1 - [PGS1_MOUSE]	21.6261	13.55	1	2	2	6	369	41.6126	7.26904
	A2	Sequence	# PSMs	# Proteins	# Protein Groups	Protein Group Accessions	Modifications	ΔCn	q-Value	PEP	XCorr	Charge	MH+ [Da]	ΔM [ppm]	RT [min]	# Missed Cleavages
	High	NMNcIEMGGNPLENSGFEPGAFDGLK	3	1	1	P28653	C4(Carbamidomethyl)	0	0	0.007497	4.65319	3	2798.23	1.21923	82.4844	0
	High	AYYNGISLFNNPVPYWEVQPATFR	2	1	1	P28653		0	0	0.0771	3.86846	3	2846.4	1.91216	103.818	0
	Medium	NmNcIEMGGNPLENSGFEPGAFDGLK	1	1	1	P28653	M2(Oxidation); C4(Carbamidomethyl)	0	0.042	0.3224	2.9451	3	2814.22	1.30583	77.0676	0
P13020	Gelsolin OS=Mus musculus OX=10090 GN=Gsn PE=1 SV=3 - [GELS_MOUSE]	21.6154	8.46	1	3	3	5	780	85.8881	6.17627
	A2	Sequence	# PSMs	# Proteins	# Protein Groups	Protein Group Accessions	Modifications	ΔCn	q-Value	PEP	XCorr	Charge	MH+ [Da]	ΔM [ppm]	RT [min]	# Missed Cleavages
	High	VPVDPATYGQFYGGDSYIILYNYR	3	1	1	P13020		0	0	0.0004258	5.78618	3	2771.34	1.41599	91.5594	0
	High	TPSAAYLWVGAGASEAEK	1	1	1	P13020		0	0	0.1125	3.28444	2	1807.89	2.54627	49.6017	0
	High	FDLVPVPPNLYGDFFTGDAYVILK	1	1	1	P13020		0	0	0.08292	3.16467	3	2700.4	0.116708	116.246	0
P01027	Complement C3 OS=Mus musculus OX=10090 GN=C3 PE=1 SV=3 - [CO3_MOUSE]	21.1434	3.73	1	3	3	5	1663	186.366	6.72705
	A2	Sequence	# PSMs	# Proteins	# Protein Groups	Protein Group Accessions	Modifications	ΔCn	q-Value	PEP	XCorr	Charge	MH+ [Da]	ΔM [ppm]	RT [min]	# Missed Cleavages
	High	YLMWGLSSDLWGEKPNTSYIIGK	1	1	1	P01027		0	0	0.07435	4.70221	3	2658.33	2.41997	95.7324	0
	High	VEPTETFYYIDDPNGLEVSIIAK	3	1	1	P01027		0	0	0.003184	4.47237	3	2613.3	1.68619	89.7527	0
	High	SELEEDIIPEEDIISR	1	1	1	P01027		0	0	0.06047	3.68756	2	1886.92	1.02445	63.4858	0
P63268	Actin, gamma-enteric smooth muscle OS=Mus musculus OX=10090 GN=Actg2 PE=1 SV=1 - [ACTH_MOUSE]	20.0471	10.64	5	1	3	7	376	41.8498	5.47803
	A2	Sequence	# PSMs	# Proteins	# Protein Groups	Protein Group Accessions	Modifications	ΔCn	q-Value	PEP	XCorr	Charge	MH+ [Da]	ΔM [ppm]	RT [min]	# Missed Cleavages
	High	SYELPDGQVITIGNER	5	7	2	P63268;P60710		0	0	0.001699	3.97682	2	1790.89	1.58116	55.8013	0
	Medium	DLTDYLMK	1	7	2	P63268;P60710		0	0.046	0.3718	2.05011	2	998.487	1.06363	47.6304	0
	Medium	YPIEHGIITNWDDMEK	1	4	1	P63268		0	0.048	0.3894	2.55116	3	1960.92	5.61467	55.7434	0
P26041	Moesin OS=Mus musculus OX=10090 GN=Msn PE=1 SV=3 - [MOES_MOUSE]	19.4896	6.07	1	3	3	6	577	67.7249	6.59521
	A2	Sequence	# PSMs	# Proteins	# Protein Groups	Protein Group Accessions	Modifications	ΔCn	q-Value	PEP	XCorr	Charge	MH+ [Da]	ΔM [ppm]	RT [min]	# Missed Cleavages
	High	AKFYPEDVSEELIQDITQR	1	1	1	P26041		0	0	0.1466	3.79332	3	2281.14	0.525241	93.7672	1
	High	FYPEDVSEELIQDITQR	4	1	1	P26041		0	0	0.005786	3.47715	3	2082.01	1.60629	95.5488	0
	High	IAQDLEMYGVNYFSIK	1	1	1	P26041		0	0	0.1084	3.07894	2	1890.93	2.14639	76.7013	0
P11499	Heat shock protein HSP 90-beta OS=Mus musculus OX=10090 GN=Hsp90ab1 PE=1 SV=3 - [HS90B_MOUSE]	16.5138	6.91	1	3	3	5	724	83.2291	5.03369
	A2	Sequence	# PSMs	# Proteins	# Protein Groups	Protein Group Accessions	Modifications	ΔCn	q-Value	PEP	XCorr	Charge	MH+ [Da]	ΔM [ppm]	RT [min]	# Missed Cleavages
	High	NPDDITQEEYGEFYK	3	1	1	P11499		0	0	0.02937	3.95294	2	1847.8	1.43896	39.2352	0
	High	GFEVVYMTEPIDEYcVQQLK	1	1	1	P11499	C15(Carbamidomethyl)	0	0	0.0189	3.35222	3	2448.15	0.830524	81.2091	0
	Medium	HSQFIGYPITLYLEK	1	1	1	P11499		0	0.046	0.3601	2.81854	3	1808.96	0.929661	84.2761	0
Q05793	Basement membrane-specific heparan sulfate proteoglycan core protein OS=Mus musculus OX=10090 GN=Hspg2 PE=1 SV=1 - [PGBM_MOUSE]	15.4311	1.08	1	2	2	5	3707	398.039	6.31592
	A2	Sequence	# PSMs	# Proteins	# Protein Groups	Protein Group Accessions	Modifications	ΔCn	q-Value	PEP	XCorr	Charge	MH+ [Da]	ΔM [ppm]	RT [min]	# Missed Cleavages
	High	GMVFGIPDGVLELVPQR	4	1	1	Q05793		0	0	0.04017	3.22248	2	1826.98	0.609403	101.134	0
	High	FQGLDLNEELYLGGYPDYGAIPK	1	1	1	Q05793		0	0	0.02783	3.09118	2	2572.27	2.12637	92.8571	0
Q62059	Versican core protein OS=Mus musculus OX=10090 GN=Vcan PE=1 SV=2 - [CSPG2_MOUSE]	13.436	0.8	1	1	1	2	3357	366.56	4.64014
	A2	Sequence	# PSMs	# Proteins	# Protein Groups	Protein Group Accessions	Modifications	ΔCn	q-Value	PEP	XCorr	Charge	MH+ [Da]	ΔM [ppm]	RT [min]	# Missed Cleavages
	High	SPQETYDVYcYVDHLDGDVFHITAPSK	2	1	1	Q62059	C10(Carbamidomethyl)	0	0	1.18e-05	7.35416	4	3156.43	0.800269	91.0815	0
P08113	Endoplasmin OS=Mus musculus OX=10090 GN=Hsp90b1 PE=1 SV=2 - [ENPL_MOUSE]	11.788	5.74	1	2	2	3	802	92.4183	4.81787
	A2	Sequence	# PSMs	# Proteins	# Protein Groups	Protein Group Accessions	Modifications	ΔCn	q-Value	PEP	XCorr	Charge	MH+ [Da]	ΔM [ppm]	RT [min]	# Missed Cleavages
	High	GYEVIYLTEPVDEYcIQALPEFDGKR	1	1	1	P08113	C15(Carbamidomethyl)	0	0	0.02925	4.31935	3	3104.5	4.06204	91.0911	1
	High	TVWDWELMNDIKPIWQRPSK	2	1	1	P08113		0	0	0.003269	4.24686	4	2542.3	3.80471	96.235	0
P62259	14-3-3 protein epsilon OS=Mus musculus OX=10090 GN=Ywhae PE=1 SV=1 - [1433E_MOUSE]	11.7129	7.45	1	1	1	3	255	29.1554	4.7417
	A2	Sequence	# PSMs	# Proteins	# Protein Groups	Protein Group Accessions	Modifications	ΔCn	q-Value	PEP	XCorr	Charge	MH+ [Da]	ΔM [ppm]	RT [min]	# Missed Cleavages
	High	AAFDDAIAELDTLSEESYK	3	1	1	P62259		0	0	0.001317	4.33681	2	2087.97	1.51645	91.5611	0
Q9JHH6	Carboxypeptidase B2 OS=Mus musculus OX=10090 GN=Cpb2 PE=1 SV=1 - [CBPB2_MOUSE]	11.5365	6.4	1	1	1	2	422	48.8396	7.97217
	A2	Sequence	# PSMs	# Proteins	# Protein Groups	Protein Group Accessions	Modifications	ΔCn	q-Value	PEP	XCorr	Charge	MH+ [Da]	ΔM [ppm]	RT [min]	# Missed Cleavages
	High	YTHGSGSESLYLAPGGSDDWIYDLGIK	2	1	1	Q9JHH6		0	0	0.001313	5.91315	3	2901.36	2.24436	92.6834	0
Q01149	Collagen alpha-2(I) chain OS=Mus musculus OX=10090 GN=Col1a2 PE=1 SV=2 - [CO1A2_MOUSE]	10.5507	1.38	1	1	1	3	1372	129.478	9.18799
	A2	Sequence	# PSMs	# Proteins	# Protein Groups	Protein Group Accessions	Modifications	ΔCn	q-Value	PEP	XCorr	Charge	MH+ [Da]	ΔM [ppm]	RT [min]	# Missed Cleavages
	High	LPFLDIAPLDIGGADQEFR	3	1	1	Q01149		0	0	0.01578	3.93317	2	2087.08	0.564208	105.37	0
P33434	72 kDa type IV collagenase OS=Mus musculus OX=10090 GN=Mmp2 PE=1 SV=1 - [MMP2_MOUSE]	10.5075	4.38	1	1	1	2	662	74.0549	5.52881
	A2	Sequence	# PSMs	# Proteins	# Protein Groups	Protein Group Accessions	Modifications	ΔCn	q-Value	PEP	XCorr	Charge	MH+ [Da]	ΔM [ppm]	RT [min]	# Missed Cleavages
	High	LIADSWNAIPDNLDAVVDLQGGGHSYFFK	2	1	1	P33434		0	0	0.01245	5.4492	3	3162.57	3.73282	106.043	0
P99024	Tubulin beta-5 chain OS=Mus musculus OX=10090 GN=Tubb5 PE=1 SV=1 - [TBB5_MOUSE]	10.2937	4.05	6	1	1	3	444	49.639	4.89404
	A2	Sequence	# PSMs	# Proteins	# Protein Groups	Protein Group Accessions	Modifications	ΔCn	q-Value	PEP	XCorr	Charge	MH+ [Da]	ΔM [ppm]	RT [min]	# Missed Cleavages
	High	GHYTEGAELVDSVLDVVR	3	6	1	P99024		0	0	0.01562	3.5797	3	1958.98	1.19692	93.9612	0
Q08761	Vitamin K-dependent protein S OS=Mus musculus OX=10090 GN=Pros1 PE=2 SV=1 - [PROS_MOUSE]	9.03536	1.19	1	1	1	4	675	74.8858	5.8208
	A2	Sequence	# PSMs	# Proteins	# Protein Groups	Protein Group Accessions	Modifications	ΔCn	q-Value	PEP	XCorr	Charge	MH+ [Da]	ΔM [ppm]	RT [min]	# Missed Cleavages
	High	FSAEFDFR	4	1	1	Q08761		0	0	0.1667	2.2382	2	1018.46	1.57476	39.5632	0
Q9EQU5	Protein SET OS=Mus musculus OX=10090 GN=Set PE=1 SV=1 - [SET_MOUSE]	8.66068	4.84	1	1	1	3	289	33.3577	4.32275
	A2	Sequence	# PSMs	# Proteins	# Protein Groups	Protein Group Accessions	Modifications	ΔCn	q-Value	PEP	XCorr	Charge	MH+ [Da]	ΔM [ppm]	RT [min]	# Missed Cleavages
	High	IDFYFDENPYFENK	3	1	1	Q9EQU5		0	0	0.06401	2.91419	2	1840.81	1.62132	72.3599	0
P63101	14-3-3 protein zeta/delta OS=Mus musculus OX=10090 GN=Ywhaz PE=1 SV=1 - [1433Z_MOUSE]	8.64631	7.76	1	1	1	2	245	27.7537	4.79248
	A2	Sequence	# PSMs	# Proteins	# Protein Groups	Protein Group Accessions	Modifications	ΔCn	q-Value	PEP	XCorr	Charge	MH+ [Da]	ΔM [ppm]	RT [min]	# Missed Cleavages
	High	TAFDEAIAELDTLSEESYK	2	1	1	P63101		0	0	0.003302	4.6038	3	2131.99	1.26627	99.7793	0
P07901	Heat shock protein HSP 90-alpha OS=Mus musculus OX=10090 GN=Hsp90aa1 PE=1 SV=4 - [HS90A_MOUSE]	8.44587	5.05	1	2	2	2	733	84.7348	5.0083
	A2	Sequence	# PSMs	# Proteins	# Protein Groups	Protein Group Accessions	Modifications	ΔCn	q-Value	PEP	XCorr	Charge	MH+ [Da]	ΔM [ppm]	RT [min]	# Missed Cleavages
	High	KHGLEVIYMIEPIDEYcVQQLK	1	1	1	P07901	C17(Carbamidomethyl)	0	0	0.002819	4.852	4	2705.38	2.70479	102.907	1
	High	NPDDITNEEYGEFYK	1	1	1	P07901		0	0.004	0.1897	3.59387	2	1833.79	4.79195	37.5854	0
P17182	Alpha-enolase OS=Mus musculus OX=10090 GN=Eno1 PE=1 SV=3 - [ENOA_MOUSE]	8.3945	5.76	1	1	1	2	434	47.1112	6.80029
	A2	Sequence	# PSMs	# Proteins	# Protein Groups	Protein Group Accessions	Modifications	ΔCn	q-Value	PEP	XCorr	Charge	MH+ [Da]	ΔM [ppm]	RT [min]	# Missed Cleavages
	High	SFVQNYPVVSIEDPFDQDDWGAWQK	2	1	1	P17182		0	0	0.002766	4.92631	3	2970.36	0.283347	102.831	0
P27773	Protein disulfide-isomerase A3 OS=Mus musculus OX=10090 GN=Pdia3 PE=1 SV=2 - [PDIA3_MOUSE]	8.09753	3.17	1	1	1	2	505	56.6427	6.21436
	A2	Sequence	# PSMs	# Proteins	# Protein Groups	Protein Group Accessions	Modifications	ΔCn	q-Value	PEP	XCorr	Charge	MH+ [Da]	ΔM [ppm]	RT [min]	# Missed Cleavages
	High	ALEQFLQEYFDGNLKR	2	1	1	P27773		0	0	0.005867	4.03125	3	1971	2.55661	87.423	1
P16858	Glyceraldehyde-3-phosphate dehydrogenase OS=Mus musculus OX=10090 GN=Gapdh PE=1 SV=2 - [G3P_MOUSE]	7.83631	10.51	1	2	2	2	333	35.7872	8.25049
	A2	Sequence	# PSMs	# Proteins	# Protein Groups	Protein Group Accessions	Modifications	ΔCn	q-Value	PEP	XCorr	Charge	MH+ [Da]	ΔM [ppm]	RT [min]	# Missed Cleavages
	High	WGEAGAEYVVESTGVFTTMEK	1	1	1	P16858		0	0	0.01221	4.41956	3	2291.06	2.12854	80.6946	0
	High	LISWYDNEYGYSNR	1	1	1	P16858		0	0	0.08636	3.41675	2	1779.8	3.13672	47.1727	0
P20029	Endoplasmic reticulum chaperone BiP OS=Mus musculus OX=10090 GN=Hspa5 PE=1 SV=3 - [BIP_MOUSE]	7.27175	2.75	1	1	1	2	655	72.3775	5.16064
	A2	Sequence	# PSMs	# Proteins	# Protein Groups	Protein Group Accessions	Modifications	ΔCn	q-Value	PEP	XCorr	Charge	MH+ [Da]	ΔM [ppm]	RT [min]	# Missed Cleavages
	High	IEIESFFEGEDFSETLTR	2	1	1	P20029		0	0	0.000816	4.18625	2	2149	3.22321	90.912	0
P16294	Coagulation factor IX OS=Mus musculus OX=10090 GN=F9 PE=2 SV=3 - [FA9_MOUSE]	7.25013	7.22	1	1	1	2	471	52.9438	5.43994
	A2	Sequence	# PSMs	# Proteins	# Protein Groups	Protein Group Accessions	Modifications	ΔCn	q-Value	PEP	XCorr	Charge	MH+ [Da]	ΔM [ppm]	RT [min]	# Missed Cleavages
	High	DScEGDSGGPHVTEVEGTSFLTGIISWGEEcAMK	2	1	1	P16294	C3(Carbamidomethyl); C31(Carbamidomethyl)	0	0	0.002212	4.87838	3	3642.59	7.47933	110.19	0
P02469	Laminin subunit beta-1 OS=Mus musculus OX=10090 GN=Lamb1 PE=1 SV=3 - [LAMB1_MOUSE]	7.1847	2.63	1	2	2	2	1786	196.961	4.94482
	A2	Sequence	# PSMs	# Proteins	# Protein Groups	Protein Group Accessions	Modifications	ΔCn	q-Value	PEP	XCorr	Charge	MH+ [Da]	ΔM [ppm]	RT [min]	# Missed Cleavages
	High	SLDIFTVGGSGDGEVTNSAWETFQR	1	1	1	P02469		0	0	0.03181	3.62598	3	2673.24	0.795638	86.5539	0
	High	NFLTEDSADLDSIEAVANEVLK	1	1	1	P02469		0	0	0.001547	3.55872	3	2393.18	1.83999	113.001	0
P12023	Amyloid-beta A4 protein OS=Mus musculus OX=10090 GN=App PE=1 SV=3 - [A4_MOUSE]	7.15023	2.08	1	1	1	2	770	86.667	4.79248
	A2	Sequence	# PSMs	# Proteins	# Protein Groups	Protein Group Accessions	Modifications	ΔCn	q-Value	PEP	XCorr	Charge	MH+ [Da]	ΔM [ppm]	RT [min]	# Missed Cleavages
	High	cLVGEFVSDALLVPDK	2	1	1	P12023	C1(Carbamidomethyl)	0	0	0.0472	3.71575	3	1761.91	0.640332	88.0423	0
Q61805	Lipopolysaccharide-binding protein OS=Mus musculus OX=10090 GN=Lbp PE=1 SV=2 - [LBP_MOUSE]	7.14037	12.89	1	2	2	2	481	53.0218	8.49951
	A2	Sequence	# PSMs	# Proteins	# Protein Groups	Protein Group Accessions	Modifications	ΔCn	q-Value	PEP	XCorr	Charge	MH+ [Da]	ΔM [ppm]	RT [min]	# Missed Cleavages
	High	SVTSDLQPYLQTLPVTAEIDNVLGIDYSLVAAPQAK	1	1	1	Q61805		0	0	0.04551	3.87152	3	3830.03	4.99089	117.931	0
	Medium	IcDLDVHISGNVGWLLNLFHNQIESK	1	1	1	Q61805	C2(Carbamidomethyl)	0	0.042	0.3192	3.26885	4	3021.52	-2.40285	113.858	0
P61982	14-3-3 protein gamma OS=Mus musculus OX=10090 GN=Ywhag PE=1 SV=2 - [1433G_MOUSE]	7.13994	7.69	1	1	1	2	247	28.2849	4.89404
	A2	Sequence	# PSMs	# Proteins	# Protein Groups	Protein Group Accessions	Modifications	ΔCn	q-Value	PEP	XCorr	Charge	MH+ [Da]	ΔM [ppm]	RT [min]	# Missed Cleavages
	High	TAFDDAIAELDTLNEDSYK	2	1	1	P61982		0	0	0.003817	4.39798	2	2130.98	3.34209	88.1844	0
P14211	Calreticulin OS=Mus musculus OX=10090 GN=Calr PE=1 SV=1 - [CALR_MOUSE]	6.96422	5.77	1	1	1	2	416	47.9649	4.48779
	A2	Sequence	# PSMs	# Proteins	# Protein Groups	Protein Group Accessions	Modifications	ΔCn	q-Value	PEP	XCorr	Charge	MH+ [Da]	ΔM [ppm]	RT [min]	# Missed Cleavages
	High	KPEDWDEEmDGEWEPPVIQNPEYK	1	1	1	P14211	M9(Oxidation)	0	0.004	0.2053	3.82993	3	2976.29	0.685076	61.5029	0
	Medium	KPEDWDEEMDGEWEPPVIQNPEYK	1	1	1	P14211		0	0.046	0.3584	3.13429	3	2960.3	1.46581	72.3236	0
P97298	Pigment epithelium-derived factor OS=Mus musculus OX=10090 GN=Serpinf1 PE=1 SV=2 - [PEDF_MOUSE]	6.80524	4.32	1	1	1	2	417	46.2052	6.97607
	A2	Sequence	# PSMs	# Proteins	# Protein Groups	Protein Group Accessions	Modifications	ΔCn	q-Value	PEP	XCorr	Charge	MH+ [Da]	ΔM [ppm]	RT [min]	# Missed Cleavages
	High	LTFPLDYHLNQPFLFVLR	2	1	1	P97298		0	0	0.001133	3.6063	3	2233.22	2.29163	110.916	0
P10605	Cathepsin B OS=Mus musculus OX=10090 GN=Ctsb PE=1 SV=2 - [CATB_MOUSE]	6.13929	4.72	1	1	1	2	339	37.2557	5.90967
	A2	Sequence	# PSMs	# Proteins	# Protein Groups	Protein Group Accessions	Modifications	ΔCn	q-Value	PEP	XCorr	Charge	MH+ [Da]	ΔM [ppm]	RT [min]	# Missed Cleavages
	Medium	VAFGEDIDLPETFDAR	2	1	1	P10605		0	0.013	0.2829	3.16637	2	1794.86	1.81874	68.901	0
P55065	Phospholipid transfer protein OS=Mus musculus OX=10090 GN=Pltp PE=1 SV=1 - [PLTP_MOUSE]	5.80305	3.65	1	1	1	2	493	54.4185	6.62451
	A2	Sequence	# PSMs	# Proteins	# Protein Groups	Protein Group Accessions	Modifications	ΔCn	q-Value	PEP	XCorr	Charge	MH+ [Da]	ΔM [ppm]	RT [min]	# Missed Cleavages
	Medium	FLEQELETITIPDVYGAK	2	1	1	P55065		0	0.016	0.298	2.93613	3	2066.08	3.34195	87.6234	0
Q68FD5	Clathrin heavy chain 1 OS=Mus musculus OX=10090 GN=Cltc PE=1 SV=3 - [CLH1_MOUSE]	5.60788	1.49	1	1	1	1	1675	191.435	5.69385
	A2	Sequence	# PSMs	# Proteins	# Protein Groups	Protein Group Accessions	Modifications	ΔCn	q-Value	PEP	XCorr	Charge	MH+ [Da]	ΔM [ppm]	RT [min]	# Missed Cleavages
	High	ADDPSSYMEVVQAANASGNWEELVK	1	1	1	Q68FD5		0	0	0.002347	5.60788	3	2710.23	-0.260111	90.4055	0
Q640N1	Adipocyte enhancer-binding protein 1 OS=Mus musculus OX=10090 GN=Aebp1 PE=1 SV=1 - [AEBP1_MOUSE]	5.37229	1.42	1	1	1	2	1128	128.284	5.08447
	A2	Sequence	# PSMs	# Proteins	# Protein Groups	Protein Group Accessions	Modifications	ΔCn	q-Value	PEP	XCorr	Charge	MH+ [Da]	ΔM [ppm]	RT [min]	# Missed Cleavages
	High	TPSQEQLLAEALAAAR	2	1	1	Q640N1		0	0	0.06075	2.71311	3	1668.89	1.69695	75.7608	0
P58252	Elongation factor 2 OS=Mus musculus OX=10090 GN=Eef2 PE=1 SV=2 - [EF2_MOUSE]	5.30685	2.8	1	1	1	1	858	95.2529	6.82959
	A2	Sequence	# PSMs	# Proteins	# Protein Groups	Protein Group Accessions	Modifications	ΔCn	q-Value	PEP	XCorr	Charge	MH+ [Da]	ΔM [ppm]	RT [min]	# Missed Cleavages
	High	WLPAGDALLQMITIHLPSPVTAQK	1	1	1	P58252		0	0	0.003129	5.30685	3	2600.43	1.6252	113.598	0
P10493	Nidogen-1 OS=Mus musculus OX=10090 GN=Nid1 PE=1 SV=2 - [NID1_MOUSE]	5.07134	1.77	1	2	2	2	1245	136.45	5.43994
	A2	Sequence	# PSMs	# Proteins	# Protein Groups	Protein Group Accessions	Modifications	ΔCn	q-Value	PEP	XCorr	Charge	MH+ [Da]	ΔM [ppm]	RT [min]	# Missed Cleavages
	High	VVYWTDISEPSIGR	1	1	1	P10493		0	0	0.05846	3.28325	2	1621.83	2.68359	55.983	0
	High	GLVGFLWK	1	1	1	P10493		0	0.007	0.2575	1.78809	2	919.543	3.42361	67.372	0
Q61937	Nucleophosmin OS=Mus musculus OX=10090 GN=Npm1 PE=1 SV=1 - [NPM_MOUSE]	5.01184	4.79	1	1	1	2	292	32.5398	4.76709
	A2	Sequence	# PSMs	# Proteins	# Protein Groups	Protein Group Accessions	Modifications	ΔCn	q-Value	PEP	XCorr	Charge	MH+ [Da]	ΔM [ppm]	RT [min]	# Missed Cleavages
	High	MTDQEAIQDLWQWR	2	1	1	Q61937		0	0.007	0.272	2.38722	3	1819.84	0.108623	81.7731	0
P49722	Proteasome subunit alpha type-2 OS=Mus musculus OX=10090 GN=Psma2 PE=1 SV=3 - [PSA2_MOUSE]	4.718	8.12	1	1	1	1	234	25.9103	7.43018
	A2	Sequence	# PSMs	# Proteins	# Protein Groups	Protein Group Accessions	Modifications	ΔCn	q-Value	PEP	XCorr	Charge	MH+ [Da]	ΔM [ppm]	RT [min]	# Missed Cleavages
	High	YNEDLELEDAIHTAILTLK	1	1	1	P49722		0	0	0.000468	4.718	3	2201.14	0.753154	103.242	0
P98063	Bone morphogenetic protein 1 OS=Mus musculus OX=10090 GN=Bmp1 PE=1 SV=2 - [BMP1_MOUSE]	4.51731	2.52	1	1	1	1	991	111.595	6.94678
	A2	Sequence	# PSMs	# Proteins	# Protein Groups	Protein Group Accessions	Modifications	ΔCn	q-Value	PEP	XCorr	Charge	MH+ [Da]	ΔM [ppm]	RT [min]	# Missed Cleavages
	High	LTFVEMDIESQPEcAYDHLEVFDGR	1	1	1	P98063	C14(Carbamidomethyl)	0	0	0.01688	4.51731	3	3000.35	2.54623	86.9317	0
Q61781	Keratin, type I cytoskeletal 14 OS=Mus musculus OX=10090 GN=Krt14 PE=1 SV=2 - [K1C14_MOUSE]	4.30336	3.72	1	1	1	1	484	52.8339	5.17334
	A2	Sequence	# PSMs	# Proteins	# Protein Groups	Protein Group Accessions	Modifications	ΔCn	q-Value	PEP	XCorr	Charge	MH+ [Da]	ΔM [ppm]	RT [min]	# Missed Cleavages
	High	ADLEMQIESLKEELAYLK	1	1	1	Q61781		0	0	0.01676	4.30336	3	2123.1	3.1906	96.9911	1
Q8CFG9	Complement C1r-B subcomponent OS=Mus musculus OX=10090 GN=C1rb PE=2 SV=1 - [C1RB_MOUSE]	4.12065	4.39	2	1	1	1	706	79.8846	5.80811
	A2	Sequence	# PSMs	# Proteins	# Protein Groups	Protein Group Accessions	Modifications	ΔCn	q-Value	PEP	XCorr	Charge	MH+ [Da]	ΔM [ppm]	RT [min]	# Missed Cleavages
	High	LYGEVTSPLYPKPYPSDLETTTVITVPMGYR	1	2	1	Q8CFG9		0	0	0.0355	4.12065	3	3487.78	2.08612	88.9014	0
P56480	ATP synthase subunit beta, mitochondrial OS=Mus musculus OX=10090 GN=Atp5f1b PE=1 SV=2 - [ATPB_MOUSE]	4.02483	4.54	1	1	1	1	529	56.2655	5.33838
	A2	Sequence	# PSMs	# Proteins	# Protein Groups	Protein Group Accessions	Modifications	ΔCn	q-Value	PEP	XCorr	Charge	MH+ [Da]	ΔM [ppm]	RT [min]	# Missed Cleavages
	High	SLQDIIAILGMDELSEEDKLTVSR	1	1	1	P56480		0	0.004	0.2104	4.02483	3	2675.37	-5.21565	113.17	1
Q9D8N0	Elongation factor 1-gamma OS=Mus musculus OX=10090 GN=Eef1g PE=1 SV=3 - [EF1G_MOUSE]	4.01434	5.03	1	1	1	1	437	50.0292	6.7417
	A2	Sequence	# PSMs	# Proteins	# Protein Groups	Protein Group Accessions	Modifications	ΔCn	q-Value	PEP	XCorr	Charge	MH+ [Da]	ΔM [ppm]	RT [min]	# Missed Cleavages
	High	GQELAFPLSPDWQVDYESYTWR	1	1	1	Q9D8N0		0	0	0.002926	4.01434	3	2687.25	1.84565	102.012	0
P07356	Annexin A2 OS=Mus musculus OX=10090 GN=Anxa2 PE=1 SV=2 - [ANXA2_MOUSE]	3.9052	4.72	1	1	1	1	339	38.6518	7.69385
	A2	Sequence	# PSMs	# Proteins	# Protein Groups	Protein Group Accessions	Modifications	ΔCn	q-Value	PEP	XCorr	Charge	MH+ [Da]	ΔM [ppm]	RT [min]	# Missed Cleavages
	High	SALSGHLETVILGLLK	1	1	1	P07356		0	0	0.005406	3.9052	3	1650.98	-1.50621	110.831	0
P68040	Receptor of activated protein C kinase 1 OS=Mus musculus OX=10090 GN=Rack1 PE=1 SV=3 - [RACK1_MOUSE]	3.79106	8.83	1	1	1	1	317	35.0546	7.69385
	A2	Sequence	# PSMs	# Proteins	# Protein Groups	Protein Group Accessions	Modifications	ΔCn	q-Value	PEP	XCorr	Charge	MH+ [Da]	ΔM [ppm]	RT [min]	# Missed Cleavages
	High	AEPPQcTSLAWSADGQTLFAGYTDNLVR	1	1	1	P68040	C6(Carbamidomethyl)	0	0	0.008436	3.79106	3	3068.45	1.94066	89.3124	0
P37889	Fibulin-2 OS=Mus musculus OX=10090 GN=Fbln2 PE=1 SV=2 - [FBLN2_MOUSE]	3.55936	2.21	1	1	1	1	1221	131.746	4.67822
	A2	Sequence	# PSMs	# Proteins	# Protein Groups	Protein Group Accessions	Modifications	ΔCn	q-Value	PEP	XCorr	Charge	MH+ [Da]	ΔM [ppm]	RT [min]	# Missed Cleavages
	High	cMDGFLQDPEGNcVDINEcTSLLEPcR	1	1	1	P37889	C1(Carbamidomethyl); C13(Carbamidomethyl); C19(Carbamidomethyl); C26(Carbamidomethyl)	0	0	0.05263	3.55936	3	3229.34	2.54614	80.4744	0
Q9R0G6	Cartilage oligomeric matrix protein OS=Mus musculus OX=10090 GN=Comp PE=1 SV=2 - [COMP_MOUSE]	3.5511	2.12	1	1	1	1	755	82.2895	4.64014
	A2	Sequence	# PSMs	# Proteins	# Protein Groups	Protein Group Accessions	Modifications	ΔCn	q-Value	PEP	XCorr	Charge	MH+ [Da]	ΔM [ppm]	RT [min]	# Missed Cleavages
	High	IDVcPENAEVTLTDFR	1	1	1	Q9R0G6	C4(Carbamidomethyl)	0	0	0.05445	3.5511	2	1878.89	1.50019	61.1046	0
P49182	Heparin cofactor 2 OS=Mus musculus OX=10090 GN=Serpind1 PE=1 SV=1 - [HEP2_MOUSE]	3.25598	3.14	1	1	1	1	478	54.462	7.34229
	A2	Sequence	# PSMs	# Proteins	# Protein Groups	Protein Group Accessions	Modifications	ΔCn	q-Value	PEP	XCorr	Charge	MH+ [Da]	ΔM [ppm]	RT [min]	# Missed Cleavages
	High	FTVDRPFLFLVYEHR	1	1	1	P49182		0	0	0.1273	3.25598	4	1939.03	2.35634	96.8838	0
A2A690	Protein TANC2 OS=Mus musculus OX=10090 GN=Tanc2 PE=1 SV=1 - [TANC2_MOUSE]	3.15233	1.81	1	1	1	1	1994	220.125	7.97217
	A2	Sequence	# PSMs	# Proteins	# Protein Groups	Protein Group Accessions	Modifications	ΔCn	q-Value	PEP	XCorr	Charge	MH+ [Da]	ΔM [ppm]	RT [min]	# Missed Cleavages
	Medium	VGVSSSILQGLWISYSTEGLSmALASLRNLYTPNIK	1	1	1	A2A690	M22(Oxidation)	0	0.042	0.3259	3.15233	4	3885.04	-0.636819	107.561	1
P11087	Collagen alpha-1(I) chain OS=Mus musculus OX=10090 GN=Col1a1 PE=1 SV=4 - [CO1A1_MOUSE]	2.89541	1.24	1	1	1	1	1453	137.948	5.84619
	A2	Sequence	# PSMs	# Proteins	# Protein Groups	Protein Group Accessions	Modifications	ΔCn	q-Value	PEP	XCorr	Charge	MH+ [Da]	ΔM [ppm]	RT [min]	# Missed Cleavages
	High	SGEYWIDPNQGcNLDAIK	1	1	1	P11087	C12(Carbamidomethyl)	0	0	0.135	2.89541	2	2079.95	1.5375	56.1275	0
Q61598	Rab GDP dissociation inhibitor beta OS=Mus musculus OX=10090 GN=Gdi2 PE=1 SV=1 - [GDIB_MOUSE]	2.8847	4.27	1	1	1	1	445	50.5047	6.25244
	A2	Sequence	# PSMs	# Proteins	# Protein Groups	Protein Group Accessions	Modifications	ΔCn	q-Value	PEP	XCorr	Charge	MH+ [Da]	ΔM [ppm]	RT [min]	# Missed Cleavages
	Medium	FDLGQDVIDFTGHSLALYR	1	1	1	Q61598		0	0.042	0.3428	2.8847	3	2167.09	5.49763	96.3991	0
Q61704	Inter-alpha-trypsin inhibitor heavy chain H3 OS=Mus musculus OX=10090 GN=Itih3 PE=1 SV=3 - [ITIH3_MOUSE]	2.88054	1.35	1	1	1	1	889	99.2957	6.04932
	A2	Sequence	# PSMs	# Proteins	# Protein Groups	Protein Group Accessions	Modifications	ΔCn	q-Value	PEP	XCorr	Charge	MH+ [Da]	ΔM [ppm]	RT [min]	# Missed Cleavages
	High	VTFELTYEELLK	1	1	1	Q61704		0	0	0.1119	2.88054	2	1484.79	0.682211	76.696	0
Q9ET66	Peptidase inhibitor 16 OS=Mus musculus OX=10090 GN=Pi16 PE=1 SV=2 - [PI16_MOUSE]	2.81861	5.62	1	1	1	1	498	53.6159	4.76709
	A2	Sequence	# PSMs	# Proteins	# Protein Groups	Protein Group Accessions	Modifications	ΔCn	q-Value	PEP	XCorr	Charge	MH+ [Da]	ΔM [ppm]	RT [min]	# Missed Cleavages
	Medium	ASLEHSGHPASPSLPTFPSASGNATGGR	1	1	1	Q9ET66		0	0.029	0.3172	2.81861	3	2690.31	7.98283	111.106	0
E9Q414	Apolipoprotein B-100 OS=Mus musculus OX=10090 GN=Apob PE=1 SV=1 - [APOB_MOUSE]	2.79433	0.27	1	1	1	1	4505	509.113	6.81494
	A2	Sequence	# PSMs	# Proteins	# Protein Groups	Protein Group Accessions	Modifications	ΔCn	q-Value	PEP	XCorr	Charge	MH+ [Da]	ΔM [ppm]	RT [min]	# Missed Cleavages
	High	GFEPTLEALFGK	1	1	1	E9Q414		0	0	0.01456	2.79433	2	1308.69	6.5431	79.0996	0
Q00724	Retinol-binding protein 4 OS=Mus musculus OX=10090 GN=Rbp4 PE=1 SV=2 - [RET4_MOUSE]	2.5735	10.95	1	1	1	1	201	23.1913	5.98584
	A2	Sequence	# PSMs	# Proteins	# Protein Groups	Protein Group Accessions	Modifications	ΔCn	q-Value	PEP	XCorr	Charge	MH+ [Da]	ΔM [ppm]	RT [min]	# Missed Cleavages
	High	GNDDHWIIDTDYDTFALQYScR	1	1	1	Q00724	C21(Carbamidomethyl)	0	0.004	0.2032	2.5735	3	2705.16	0.529098	78.7665	0
P97309	Mesoderm posterior protein 1 OS=Mus musculus OX=10090 GN=Mesp1 PE=2 SV=2 - [MESP1_MOUSE]	2.49042	8.23	1	1	1	1	243	26.3691	8.76318
	A2	Sequence	# PSMs	# Proteins	# Protein Groups	Protein Group Accessions	Modifications	ΔCn	q-Value	PEP	XCorr	Charge	MH+ [Da]	ΔM [ppm]	RT [min]	# Missed Cleavages
	Medium	MAQPLcEPRSESWILSPAGR	1	1	1	P97309	C6(Carbamidomethyl)	0	0.046	0.3771	2.49042	3	2285.12	0.568362	102.432	1
P19221	Prothrombin OS=Mus musculus OX=10090 GN=F2 PE=1 SV=1 - [THRB_MOUSE]	2.45877	2.43	1	1	1	1	618	70.2237	6.43018
	A2	Sequence	# PSMs	# Proteins	# Protein Groups	Protein Group Accessions	Modifications	ΔCn	q-Value	PEP	XCorr	Charge	MH+ [Da]	ΔM [ppm]	RT [min]	# Missed Cleavages
	Medium	WYQMGIVSWGEGcDR	1	1	1	P19221	C13(Carbamidomethyl)	0	0.046	0.3758	2.45877	2	1843.8	4.0249	66.2212	0
Q9ERA6	Tuftelin-interacting protein 11 OS=Mus musculus OX=10090 GN=Tfip11 PE=1 SV=1 - [TFP11_MOUSE]	2.40851	2.27	1	1	1	1	838	96.2444	5.89697
	A2	Sequence	# PSMs	# Proteins	# Protein Groups	Protein Group Accessions	Modifications	ΔCn	q-Value	PEP	XCorr	Charge	MH+ [Da]	ΔM [ppm]	RT [min]	# Missed Cleavages
	High	EVLTPGSWEAFMLRNIVPK	1	1	1	Q9ERA6		0	0.004	0.1983	2.40851	2	2187.17	4.88504	90.3217	1
P16675	Lysosomal protective protein OS=Mus musculus OX=10090 GN=Ctsa PE=1 SV=1 - [PPGB_MOUSE]	2.26395	4.01	1	1	1	1	474	53.8095	5.85889
	A2	Sequence	# PSMs	# Proteins	# Protein Groups	Protein Group Accessions	Modifications	ΔCn	q-Value	PEP	XCorr	Charge	MH+ [Da]	ΔM [ppm]	RT [min]	# Missed Cleavages
	Medium	RPWLVDYGESGEQVAGFVK	1	1	1	P16675		0	0.046	0.3629	2.26395	3	2137.08	3.22867	72.4127	0
P70336	Rho-associated protein kinase 2 OS=Mus musculus OX=10090 GN=Rock2 PE=1 SV=1 - [ROCK2_MOUSE]	2.1313	1.59	1	1	1	1	1388	160.485	5.98584
	A2	Sequence	# PSMs	# Proteins	# Protein Groups	Protein Group Accessions	Modifications	ΔCn	q-Value	PEP	XCorr	Charge	MH+ [Da]	ΔM [ppm]	RT [min]	# Missed Cleavages
	Medium	THGSEIINDLQGRISGLEEDLK	1	1	1	P70336		0	0.046	0.3724	2.1313	3	2424.24	3.44311	93.0239	1
Q8BVV7	Centrosomal protein of 95 kDa OS=Mus musculus OX=10090 GN=Cep95 PE=1 SV=2 - [CEP95_MOUSE]	2.00616	2.18	1	1	1	1	827	95.1509	7.43018
	A2	Sequence	# PSMs	# Proteins	# Protein Groups	Protein Group Accessions	Modifications	ΔCn	q-Value	PEP	XCorr	Charge	MH+ [Da]	ΔM [ppm]	RT [min]	# Missed Cleavages
	Medium	DQFSLLAEAISQERQELK	1	1	1	Q8BVV7		0	0.048	0.3927	2.00616	3	2105.1	5.63205	110.924	1
P28656	Nucleosome assembly protein 1-like 1 OS=Mus musculus OX=10090 GN=Nap1l1 PE=1 SV=2 - [NP1L1_MOUSE]	1.70156	2.81	1	1	1	1	391	45.3169	4.4624
	A2	Sequence	# PSMs	# Proteins	# Protein Groups	Protein Group Accessions	Modifications	ΔCn	q-Value	PEP	XCorr	Charge	MH+ [Da]	ΔM [ppm]	RT [min]	# Missed Cleavages
	High	GIPEFWLTVFK	1	1	1	P28656		0	0	0.07742	1.70156	2	1336.73	0.53054	101.035	0
Q9Z2V4	Phosphoenolpyruvate carboxykinase, cytosolic [GTP] OS=Mus musculus OX=10090 GN=Pck1 PE=1 SV=1 - [PCKGC_MOUSE]	1.63795	2.41	1	1	1	1	622	69.3101	6.59521
	A2	Sequence	# PSMs	# Proteins	# Protein Groups	Protein Group Accessions	Modifications	ΔCn	q-Value	PEP	XCorr	Charge	MH+ [Da]	ΔM [ppm]	RT [min]	# Missed Cleavages
	Medium	GLGGVNVEELFGISK	1	1	1	Q9Z2V4		0	0.046	0.3852	1.63795	2	1518.82	4.58808	109.753	0
A2AWP8	Rho guanine nucleotide exchange factor 10-like protein OS=Mus musculus OX=10090 GN=Arhgef10l PE=1 SV=1 - [ARGAL_MOUSE]	0	0.47	1	1	1	1	1280	139.898	5.8208
	A2	Sequence	# PSMs	# Proteins	# Protein Groups	Protein Group Accessions	Modifications	ΔCn	q-Value	PEP	XCorr	Charge	MH+ [Da]	ΔM [ppm]	RT [min]	# Missed Cleavages
	Medium	LEGIPK	1	1	1	A2AWP8		0	0.041	0.3185	0.244334	1	656.401	4.23894	11.747	0
Q8C2K1	Differentially expressed in FDCP 6 OS=Mus musculus OX=10090 GN=Def6 PE=1 SV=1 - [DEFI6_MOUSE]	0	1.11	1	1	1	2	630	73.4084	6.26514
	A2	Sequence	# PSMs	# Proteins	# Protein Groups	Protein Group Accessions	Modifications	ΔCn	q-Value	PEP	XCorr	Charge	MH+ [Da]	ΔM [ppm]	RT [min]	# Missed Cleavages
	High	LDPAPGN	2	1	1	Q8C2K1		0	0	0.09455	0.318888	1	683.335	-0.780153	132.195	0
Q5SQM0	Echinoderm microtubule-associated protein-like 6 OS=Mus musculus OX=10090 GN=Eml6 PE=2 SV=1 - [EMAL6_MOUSE]	0	0.92	1	1	1	1	1958	217.803	7.41553
	A2	Sequence	# PSMs	# Proteins	# Protein Groups	Protein Group Accessions	Modifications	ΔCn	q-Value	PEP	XCorr	Charge	MH+ [Da]	ΔM [ppm]	RT [min]	# Missed Cleavages
	Medium	FFLGHNDDIISLALHPDK	1	1	1	Q5SQM0		0	0.046	0.3783	1.52248	4	2052.06	0.754346	72.629	0
Q61586	Glycerol-3-phosphate acyltransferase 1, mitochondrial OS=Mus musculus OX=10090 GN=Gpam PE=1 SV=2 - [GPAT1_MOUSE]	0	1.57	1	1	1	1	827	93.6453	7.84033
	A2	Sequence	# PSMs	# Proteins	# Protein Groups	Protein Group Accessions	Modifications	ΔCn	q-Value	PEP	XCorr	Charge	MH+ [Da]	ΔM [ppm]	RT [min]	# Missed Cleavages
	High	QKLLEYILSFVVL	1	1	1	Q61586		0	0.007	0.2741	0.16336	2	1564.94	3.29711	126.428	1
Q6P1G0	HEAT repeat-containing protein 6 OS=Mus musculus OX=10090 GN=Heatr6 PE=1 SV=1 - [HEAT6_MOUSE]	0	3.04	1	1	1	1	1184	128.84	7.23975
	A2	Sequence	# PSMs	# Proteins	# Protein Groups	Protein Group Accessions	Modifications	ΔCn	q-Value	PEP	XCorr	Charge	MH+ [Da]	ΔM [ppm]	RT [min]	# Missed Cleavages
	High	AKAAWSLGNLTDTLIVNmDTPDPSFQDEFSGLLLLK	1	1	1	Q6P1G0	M18(Oxidation)	0	0.007	0.2643	3.15035	6	3936.97	-5.15003	44.7009	1
Q9CWS4	Integrator complex subunit 11 OS=Mus musculus OX=10090 GN=Ints11 PE=1 SV=1 - [INT11_MOUSE]	0	2.17	1	1	1	1	600	67.7996	7.94287
	A2	Sequence	# PSMs	# Proteins	# Protein Groups	Protein Group Accessions	Modifications	ΔCn	q-Value	PEP	XCorr	Charge	MH+ [Da]	ΔM [ppm]	RT [min]	# Missed Cleavages
	Medium	KGEANFFTSQmIK	1	1	1	Q9CWS4	M11(Oxidation)	0	0.042	0.326	0.212276	2	1516.75	2.16724	65.2817	1
Q9EPW2	Krueppel-like factor 15 OS=Mus musculus OX=10090 GN=Klf15 PE=1 SV=1 - [KLF15_MOUSE]	0	1.45	1	1	1	1	415	44.2249	7.63525
	A2	Sequence	# PSMs	# Proteins	# Protein Groups	Protein Group Accessions	Modifications	ΔCn	q-Value	PEP	XCorr	Charge	MH+ [Da]	ΔM [ppm]	RT [min]	# Missed Cleavages
	Medium	AVRAIN	1	1	1	Q9EPW2		0	0.042	0.3422	0.455971	1	643.391	3.68348	141.445	1
Q8K1T1	Leucine-rich repeat-containing protein 25 OS=Mus musculus OX=10090 GN=Lrrc25 PE=1 SV=1 - [LRC25_MOUSE]	0	5.05	1	1	1	1	297	32.6524	8.23584
	A2	Sequence	# PSMs	# Proteins	# Protein Groups	Protein Group Accessions	Modifications	ΔCn	q-Value	PEP	XCorr	Charge	MH+ [Da]	ΔM [ppm]	RT [min]	# Missed Cleavages
	Medium	LLWLcLLMLLALLHK	1	1	1	Q8K1T1	C5(Carbamidomethyl)	0	0.046	0.3602	0.344291	4	1850.11	-2.81433	124.762	0
Q4VA53	Sister chromatid cohesion protein PDS5 homolog B OS=Mus musculus OX=10090 GN=Pds5b PE=1 SV=1 - [PDS5B_MOUSE]	0	0.76	1	1	1	1	1446	164.315	8.49951
	A2	Sequence	# PSMs	# Proteins	# Protein Groups	Protein Group Accessions	Modifications	ΔCn	q-Value	PEP	XCorr	Charge	MH+ [Da]	ΔM [ppm]	RT [min]	# Missed Cleavages
	Medium	HQVKDLLDLIK	1	1	1	Q4VA53		0	0.046	0.3669	0.226572	3	1321.79	6.37748	123.816	1
Q3LAC4	Phosphatidylinositol 3,4,5-trisphosphate-dependent Rac exchanger 2 protein OS=Mus musculus OX=10090 GN=Prex2 PE=1 SV=2 - [PREX2_MOUSE]	0	0.63	1	1	1	1	1598	181.601	7.34229
	A2	Sequence	# PSMs	# Proteins	# Protein Groups	Protein Group Accessions	Modifications	ΔCn	q-Value	PEP	XCorr	Charge	MH+ [Da]	ΔM [ppm]	RT [min]	# Missed Cleavages
	Medium	SNSPPNTTSK	1	1	1	Q3LAC4		0	0.046	0.3617	1.44627	2	1032.51	9.21376	97.9031	0
Q99NB9	Splicing factor 3B subunit 1 OS=Mus musculus OX=10090 GN=Sf3b1 PE=1 SV=1 - [SF3B1_MOUSE]	0	0.61	1	1	1	1	1304	145.724	7.09326
	A2	Sequence	# PSMs	# Proteins	# Protein Groups	Protein Group Accessions	Modifications	ΔCn	q-Value	PEP	XCorr	Charge	MH+ [Da]	ΔM [ppm]	RT [min]	# Missed Cleavages
	Medium	EVMLILIR	1	1	1	Q99NB9		0	0.048	0.3909	1.32673	2	986.609	2.44997	61.9554	0
Q9CUN6	E3 ubiquitin-protein ligase SMURF1 OS=Mus musculus OX=10090 GN=Smurf1 PE=1 SV=2 - [SMUF1_MOUSE]	0	0.96	2	1	1	1	731	83.3034	7.26904
	A2	Sequence	# PSMs	# Proteins	# Protein Groups	Protein Group Accessions	Modifications	ΔCn	q-Value	PEP	XCorr	Charge	MH+ [Da]	ΔM [ppm]	RT [min]	# Missed Cleavages
	Medium	VPLQGFK	1	2	1	Q9CUN6		0	0.045	0.3549	0.501429	1	788.474	9.69066	144.942	0
A2ASS6	Titin OS=Mus musculus OX=10090 GN=Ttn PE=1 SV=1 - [TITIN_MOUSE]	0	0.1	1	1	1	1	35213	3904.05	6.20166
	A2	Sequence	# PSMs	# Proteins	# Protein Groups	Protein Group Accessions	Modifications	ΔCn	q-Value	PEP	XCorr	Charge	MH+ [Da]	ΔM [ppm]	RT [min]	# Missed Cleavages
	High	EEEYEDYEDYEEYKEFEEYEPTEEYDQYDEYAER	1	1	1	A2ASS6		0	0	0.01807	0.413675	6	4547.74	1.32979	9.7632	1
P09838	DNA nucleotidylexotransferase OS=Mus musculus OX=10090 GN=Dntt PE=1 SV=4 - [TDT_MOUSE]	0	4.71	1	1	1	1	510	58.2288	7.26904
	A2	Sequence	# PSMs	# Proteins	# Protein Groups	Protein Group Accessions	Modifications	ΔCn	q-Value	PEP	XCorr	Charge	MH+ [Da]	ΔM [ppm]	RT [min]	# Missed Cleavages
	Medium	TTLNNYNQLFTDALDILAENDELR	1	1	1	P09838		0	0.046	0.3853	1.93857	3	2796.39	8.44547	85.2168	0
Q497V5	S1 RNA-binding domain-containing protein 1 OS=Mus musculus OX=10090 GN=Srbd1 PE=2 SV=3 - [SRBD1_MOUSE]	0	1.32	1	1	1	1	982	110.212	8.77783
	A2	Sequence	# PSMs	# Proteins	# Protein Groups	Protein Group Accessions	Modifications	ΔCn	q-Value	PEP	XCorr	Charge	MH+ [Da]	ΔM [ppm]	RT [min]	# Missed Cleavages
	Medium	LFNDDNTIPFIVR	1	1	1	Q497V5		0	0.042	0.3499	1.21077	2	1563.82	3.78308	65.5927	0
